# Supplementary material for: Bis(μ-2′-carboxyl­atobiphenyl-2-carboxylic acid-κ2 O 2:O 2′)bis­[(2,2′-bipyridine-κ2 N,N′)(2′-carboxyl­ato­biphenyl-2-carboxylic acid-κO 2′)zinc(II)]
Source: Acta Crystallogr Sect E Struct Rep Online. 2009 Nov 4;65(Pt 12):m1501. doi: 10.1107/S1600536809045541 (PMC2971866; doi:10.1107/S1600536809045541)
Supplement: Supplementary file 1 [file e-65-m1501-sup1.cif]

##############################################################################
###                                                                        ###
###        Electronic paper (Acta Crystallographica Section E)             ###
###                                                                        ###
##############################################################################
#                                                                            #
# This CIF contains the data in a paper accepted for publication in Acta     #
# Crystallographica Section E. It conforms to the requirements of Notes      #
# for Authors for Section E, and has been peer reviewed under the auspices   #
# of the IUCr Commission on Journals.                                        #
#                                                                            #
# Full details of the Crystallographic Information File format               #
# are given in the paper "The Crystallographic Information File (CIF):       #
# a New Standard Archive File for Crystallography" by S. R. Hall, F. H.      #
# Allen and I. D. Brown [Acta Cryst. (1991), A47, 655-685].                  #
#                                                                            #
# The current version of the core CIF dictionary is obtainable from          #
# ftp://ftp.iucr.org/pub/cif_core.dic. The current version number is 2.4.    #
#                                                                            #
# Software is freely available for graphical display of the structure(s) in  #
# this CIF.  For information consult the CIF home page http://www.iucr.org/  #
# cif/home.html                                                              #
#                                                                            #
# This file may be used for bona fide research purposes within the           #
# scientific community so long as proper attribution is given to the journal # 
# article from which it was obtained.                                        #
#                                                                            #
##############################################################################
                                             
data_I
_audit_creation_method     SHELXL-97
_chemical_name_systematic
;
Bis(\m-2'-carboxylatobiphenyl-2-carboxylic
acid-\k^2^<i>O</i>^2^:<i>O</i>^2'^)bis[(2,2'-bipyridine-
\k^2^<i>N</i>,<i>N</i>')(2'-carboxylatobiphenyl-2-carboxylic
acid-\k<i>O</i>^2'^)zinc(II)]
;
_chemical_name_common     ?
_chemical_formula_moiety     'C76 H52 N4 O16 Zn2'
_chemical_formula_sum     'C76 H52 N4 O16 Zn2'
_chemical_formula_iupac     '[Zn2 (C14 H9 O4)4 (C10 H8 N2)2]'
_chemical_formula_weight     1407.96
_chemical_melting_point     ?
_symmetry_cell_setting     Triclinic
_symmetry_space_group_name_H-M     'P -1'
_symmetry_space_group_name_Hall     '-P 1'
loop_
    _symmetry_equiv_pos_as_xyz
    'x, y, z'
    '-x, -y, -z'
_cell_length_a     10.8745(4)
_cell_length_b     11.6465(4)
_cell_length_c     14.0223(5)
_cell_angle_alpha     103.0940(10)
_cell_angle_beta     112.7730(10)
_cell_angle_gamma     92.6800(10)
_cell_volume     1576.90(10)
_cell_formula_units_Z     1
_cell_measurement_reflns_used     6287
_cell_measurement_theta_min     2.53
_cell_measurement_theta_max     28.16
_cell_measurement_temperature     293(2)
_exptl_crystal_description     block
_exptl_crystal_colour     translucent
_exptl_crystal_size_max     0.12
_exptl_crystal_size_mid     0.10
_exptl_crystal_size_min     0.08
_exptl_crystal_density_diffrn     1.483
_exptl_crystal_density_meas     ?
_exptl_crystal_density_method     'not measured'
_exptl_crystal_F_000     724
_exptl_absorpt_coefficient_mu     0.839
_exptl_absorpt_correction_type     'multi-scan'
_exptl_absorpt_process_details     '(SADABS; Bruker, 2001)'
_exptl_absorpt_correction_T_min     0.9061
_exptl_absorpt_correction_T_max     0.9359
_exptl_special_details
;
;
_diffrn_ambient_temperature     293(2)
_diffrn_radiation_type     MoK\a
_diffrn_radiation_wavelength     0.71073
_diffrn_radiation_source     'fine-focus sealed tube'
_diffrn_radiation_monochromator     graphite
_diffrn_measurement_device_type     'Bruker SMART CCD area-detector'
_diffrn_measurement_method     '\f and \w'
_diffrn_detector_area_resol_mean     ?
_diffrn_reflns_number     10807
_diffrn_reflns_av_R_equivalents     0.0144
_diffrn_reflns_av_sigmaI/netI     0.0203
_diffrn_reflns_theta_min     2.53
_diffrn_reflns_theta_max     25.00
_diffrn_reflns_theta_full     25.00
_diffrn_measured_fraction_theta_max     0.961
_diffrn_measured_fraction_theta_full     0.961
_diffrn_reflns_limit_h_min     -12
_diffrn_reflns_limit_h_max     12
_diffrn_reflns_limit_k_min     -13
_diffrn_reflns_limit_k_max     13
_diffrn_reflns_limit_l_min     -16
_diffrn_reflns_limit_l_max     16
_diffrn_standards_number     0
_diffrn_standards_interval_count     0
_diffrn_standards_interval_time     0
_diffrn_standards_decay_%     0
_refine_special_details
;
 Refinement of F^2^ against ALL reflections.  The weighted R-factor wR and
 goodness of fit S are based on F^2^, conventional R-factors R are based
 on F, with F set to zero for negative F^2^. The threshold expression of
 F^2^ > 2sigma(F^2^) is used only for calculating R-factors(gt) etc. and is
 not relevant to the choice of reflections for refinement.  R-factors based
 on F^2^ are statistically about twice as large as those based on F, and R-
 factors based on ALL data will be even larger.
;
_reflns_number_total     5332
_reflns_number_gt     4820
_reflns_threshold_expression     I>2\s(I)
_refine_ls_structure_factor_coef     Fsqd
_refine_ls_matrix_type     full
_refine_ls_R_factor_all     0.0304
_refine_ls_R_factor_gt     0.0268
_refine_ls_wR_factor_gt     0.0927
_refine_ls_wR_factor_ref     0.0977
_refine_ls_goodness_of_fit_ref     0.999
_refine_ls_restrained_S_all     0.999
_refine_ls_number_reflns     5332
_refine_ls_number_parameters     444
_refine_ls_number_restraints     0
_refine_ls_hydrogen_treatment     noref
_refine_ls_weighting_scheme     calc
_refine_ls_weighting_details
                   'calc w=1/[\s^2^(Fo^2^)+(0.08P)^2^] where P=(Fo^2^+2Fc^2^)/3'
_atom_sites_solution_hydrogens     geom
_atom_sites_solution_primary     direct
_atom_sites_solution_secondary     difmap
_refine_ls_shift/su_max     0.001
_refine_ls_shift/su_mean     0.000
_refine_diff_density_max     0.287
_refine_diff_density_min     -0.246
_refine_ls_extinction_method     none
_refine_ls_extinction_coef     ?
loop_
    _atom_type_symbol
    _atom_type_description
    _atom_type_scat_dispersion_real
    _atom_type_scat_dispersion_imag
    _atom_type_scat_source
    'C' 'C' 0.0033 0.0016
                         'International Tables Vol C Tables 4.2.6.8 and 6.1.1.4'
    'H' 'H' 0.0000 0.0000
                         'International Tables Vol C Tables 4.2.6.8 and 6.1.1.4'
    'N' 'N' 0.0061 0.0033
                         'International Tables Vol C Tables 4.2.6.8 and 6.1.1.4'
    'O' 'O' 0.0106 0.0060
                         'International Tables Vol C Tables 4.2.6.8 and 6.1.1.4'
    'Zn' 'Zn' 0.2839 1.4301
                         'International Tables Vol C Tables 4.2.6.8 and 6.1.1.4'
_computing_data_collection     'SMART (Bruker, 2005)'
_computing_cell_refinement     'SAINT (Bruker, 2005)'
_computing_data_reduction     'SAINT (Bruker, 2005)'
_computing_structure_solution     'SHELXS97 (Sheldrick, 2008)'
_computing_structure_refinement     'SHELXL97 (Sheldrick, 2008)'
_computing_molecular_graphics     'XP in SHELXTL (Sheldrick, 2008)'
_computing_publication_material     'SHELXL97 (Sheldrick, 2008)'
loop_
    _atom_site_type_symbol
    _atom_site_label
    _atom_site_fract_x
    _atom_site_fract_y
    _atom_site_fract_z
    _atom_site_U_iso_or_equiv
    _atom_site_adp_type
    _atom_site_calc_flag
    _atom_site_refinement_flags
    _atom_site_occupancy
    _atom_site_disorder_assembly
    _atom_site_disorder_group
    Zn Zn1 0.852166(18) 0.917078(17) 0.648679(15) 0.03426(10) Uani d . 1 . .
    C C1 1.04604(17) 0.86670(15) 0.35850(14) 0.0326(4) Uani d . 1 . .
    C C2 0.95130(17) 0.75294(15) 0.32443(13) 0.0320(4) Uani d . 1 . .
    C C3 0.82737(18) 0.73778(17) 0.23642(14) 0.0370(4) Uani d . 1 . .
    H H3 0.8065 0.7990 0.2029 0.044 Uiso calc R 1 . .
    C C4 0.7356(2) 0.63560(18) 0.19791(15) 0.0436(5) Uani d . 1 . .
    H H4 0.6547 0.6274 0.1386 0.052 Uiso calc R 1 . .
    C C5 0.7648(2) 0.54537(18) 0.24809(16) 0.0464(5) Uani d . 1 . .
    H H5 0.7027 0.4763 0.2237 0.056 Uiso calc R 1 . .
    C C6 0.8865(2) 0.55764(17) 0.33480(16) 0.0421(4) Uani d . 1 . .
    H H6 0.9054 0.4958 0.3677 0.050 Uiso calc R 1 . .
    C C7 0.98164(18) 0.65955(15) 0.37432(14) 0.0333(4) Uani d . 1 . .
    C C8 1.11438(18) 0.65573(16) 0.46245(16) 0.0381(4) Uani d . 1 . .
    C C9 1.1866(2) 0.56587(19) 0.43731(19) 0.0512(5) Uani d . 1 . .
    H H9 1.1517 0.5144 0.3686 0.061 Uiso calc R 1 . .
    C C10 1.3082(2) 0.5520(2) 0.5122(2) 0.0639(7) Uani d . 1 . .
    H H10 1.3538 0.4910 0.4940 0.077 Uiso calc R 1 . .
    C C11 1.3621(2) 0.6283(2) 0.6136(2) 0.0630(7) Uani d . 1 . .
    H H11 1.4452 0.6200 0.6636 0.076 Uiso calc R 1 . .
    C C12 1.2928(2) 0.7173(2) 0.64123(18) 0.0500(5) Uani d . 1 . .
    H H12 1.3292 0.7684 0.7101 0.060 Uiso calc R 1 . .
    C C13 1.16833(18) 0.73104(17) 0.56643(15) 0.0388(4) Uani d . 1 . .
    C C14 1.09428(18) 0.82548(17) 0.60017(14) 0.0369(4) Uani d . 1 . .
    C C15 0.66830(19) 0.74974(17) 0.43258(15) 0.0418(4) Uani d . 1 . .
    H H15 0.7471 0.7338 0.4242 0.050 Uiso calc R 1 . .
    C C16 0.5473(2) 0.68971(19) 0.35408(16) 0.0478(5) Uani d . 1 . .
    H H16 0.5443 0.6338 0.2939 0.057 Uiso calc R 1 . .
    C C17 0.4306(2) 0.71328(19) 0.36542(16) 0.0475(5) Uani d . 1 . .
    H H17 0.3474 0.6733 0.3131 0.057 Uiso calc R 1 . .
    C C18 0.43798(18) 0.79707(18) 0.45546(15) 0.0410(4) Uani d . 1 . .
    H H18 0.3598 0.8147 0.4641 0.049 Uiso calc R 1 . .
    C C19 0.56275(17) 0.85434(15) 0.53254(14) 0.0319(4) Uani d . 1 . .
    C C20 0.57917(18) 0.94393(15) 0.63252(14) 0.0327(4) Uani d . 1 . .
    C C21 0.4710(2) 0.97965(18) 0.65380(16) 0.0421(4) Uani d . 1 . .
    H H21 0.3831 0.9495 0.6042 0.050 Uiso calc R 1 . .
    C C22 0.4958(2) 1.0608(2) 0.74987(18) 0.0533(5) Uani d . 1 . .
    H H22 0.4245 1.0858 0.7661 0.064 Uiso calc R 1 . .
    C C23 0.6265(2) 1.1043(2) 0.82138(19) 0.0578(6) Uani d . 1 . .
    H H23 0.6450 1.1583 0.8870 0.069 Uiso calc R 1 . .
    C C24 0.7292(2) 1.06703(19) 0.79452(16) 0.0498(5) Uani d . 1 . .
    H H24 0.8178 1.0976 0.8425 0.060 Uiso calc R 1 . .
    C C25 0.89081(19) 0.77209(16) 0.79160(14) 0.0363(4) Uani d . 1 . .
    C C26 0.97304(19) 0.72768(16) 0.88630(14) 0.0359(4) Uani d . 1 . .
    C C27 1.0903(2) 0.68258(19) 0.88947(16) 0.0470(5) Uani d . 1 . .
    H H27 1.1207 0.6867 0.8366 0.056 Uiso calc R 1 . .
    C C28 1.1621(2) 0.63166(19) 0.97031(17) 0.0501(5) Uani d . 1 . .
    H H28 1.2391 0.5997 0.9707 0.060 Uiso calc R 1 . .
    C C29 1.1194(2) 0.62845(18) 1.05020(16) 0.0480(5) Uani d . 1 . .
    H H29 1.1679 0.5948 1.1050 0.058 Uiso calc R 1 . .
    C C30 1.00411(19) 0.67535(17) 1.04919(14) 0.0406(4) Uani d . 1 . .
    H H30 0.9764 0.6733 1.1039 0.049 Uiso calc R 1 . .
    C C31 0.92915(18) 0.72541(15) 0.96747(13) 0.0332(4) Uani d . 1 . .
    C C32 0.81105(19) 0.78099(16) 0.97435(13) 0.0364(4) Uani d . 1 . .
    C C33 0.8325(2) 0.90124(19) 1.02957(16) 0.0503(5) Uani d . 1 . .
    H H33 0.9165 0.9467 1.0534 0.060 Uiso calc R 1 . .
    C C34 0.7298(3) 0.9532(2) 1.04906(19) 0.0693(8) Uani d . 1 . .
    H H34 0.7447 1.0338 1.0844 0.083 Uiso calc R 1 . .
    C C35 0.6045(3) 0.8859(3) 1.0162(2) 0.0732(8) Uani d . 1 . .
    H H35 0.5368 0.9206 1.0316 0.088 Uiso calc R 1 . .
    C C36 0.5812(3) 0.7675(2) 0.9608(2) 0.0614(6) Uani d . 1 . .
    H H36 0.4974 0.7223 0.9383 0.074 Uiso calc R 1 . .
    C C37 0.6829(2) 0.71558(19) 0.93839(16) 0.0447(5) Uani d . 1 . .
    C C38 0.64762(19) 0.58724(19) 0.87503(17) 0.0460(5) Uani d . 1 . .
    N N1 0.67766(14) 0.83087(13) 0.52131(11) 0.0339(3) Uani d . 1 . .
    N N2 0.70656(15) 0.98810(13) 0.70158(12) 0.0356(3) Uani d . 1 . .
    O O1 1.15618(13) 0.88852(13) 0.43496(12) 0.0513(4) Uani d . 1 . .
    O O2 1.00560(12) 0.94223(11) 0.30197(10) 0.0394(3) Uani d . 1 . .
    O O3 0.97207(13) 0.81690(13) 0.56208(10) 0.0435(3) Uani d . 1 . .
    O O4 1.17363(13) 0.91838(13) 0.67693(12) 0.0498(4) Uani d . 1 . .
    H H4A 1.1282 0.9697 0.6883 0.075 Uiso calc R 1 . .
    O O5 0.95305(13) 0.84733(13) 0.76743(11) 0.0459(3) Uani d . 1 . .
    O O6 0.76884(14) 0.73196(13) 0.74187(11) 0.0496(4) Uani d . 1 . .
    O O7 0.68307(16) 0.55831(13) 0.79382(12) 0.0510(4) Uani d . 1 . .
    H H7 0.7080 0.6191 0.7820 0.076 Uiso calc R 1 . .
    O O8 0.58752(17) 0.51275(17) 0.89517(14) 0.0684(5) Uani d . 1 . .
loop_
    _atom_site_aniso_label
    _atom_site_aniso_U_11
    _atom_site_aniso_U_22
    _atom_site_aniso_U_33
    _atom_site_aniso_U_12
    _atom_site_aniso_U_13
    _atom_site_aniso_U_23
    Zn1 0.02564(15) 0.03895(15) 0.03585(15) -0.00024(10) 0.00903(10) 0.01293(10)
    C1 0.0297(9) 0.0355(9) 0.0371(9) 0.0049(7) 0.0174(8) 0.0115(7)
    C2 0.0310(9) 0.0354(9) 0.0337(9) 0.0048(7) 0.0176(7) 0.0093(7)
    C3 0.0361(10) 0.0421(10) 0.0343(9) 0.0021(8) 0.0152(8) 0.0120(8)
    C4 0.0379(11) 0.0529(12) 0.0340(10) -0.0039(9) 0.0124(8) 0.0066(8)
    C5 0.0459(12) 0.0391(10) 0.0493(11) -0.0092(9) 0.0220(10) 0.0012(9)
    C6 0.0480(11) 0.0333(10) 0.0487(11) 0.0038(9) 0.0234(9) 0.0118(8)
    C7 0.0355(9) 0.0315(9) 0.0379(9) 0.0046(7) 0.0201(8) 0.0094(7)
    C8 0.0354(10) 0.0377(10) 0.0510(11) 0.0093(8) 0.0209(9) 0.0235(8)
    C9 0.0534(13) 0.0434(11) 0.0707(14) 0.0173(10) 0.0340(11) 0.0238(10)
    C10 0.0569(14) 0.0620(14) 0.097(2) 0.0334(13) 0.0414(14) 0.0428(15)
    C11 0.0408(12) 0.0788(17) 0.0857(18) 0.0242(12) 0.0231(12) 0.0542(15)
    C12 0.0348(11) 0.0653(14) 0.0557(12) 0.0089(10) 0.0144(9) 0.0343(11)
    C13 0.0305(10) 0.0461(11) 0.0480(11) 0.0069(8) 0.0166(8) 0.0268(9)
    C14 0.0309(10) 0.0471(11) 0.0340(9) 0.0030(8) 0.0121(8) 0.0159(8)
    C15 0.0359(10) 0.0464(11) 0.0423(10) 0.0064(8) 0.0185(8) 0.0058(8)
    C16 0.0420(11) 0.0499(12) 0.0430(11) -0.0009(9) 0.0164(9) -0.0003(9)
    C17 0.0334(10) 0.0535(12) 0.0421(11) -0.0071(9) 0.0087(8) 0.0024(9)
    C18 0.0276(9) 0.0482(11) 0.0453(11) 0.0006(8) 0.0154(8) 0.0087(9)
    C19 0.0283(9) 0.0342(9) 0.0351(9) 0.0016(7) 0.0132(7) 0.0129(7)
    C20 0.0317(9) 0.0318(9) 0.0381(9) 0.0006(7) 0.0158(8) 0.0140(7)
    C21 0.0346(10) 0.0453(11) 0.0465(11) 0.0007(8) 0.0191(8) 0.0091(9)
    C22 0.0507(13) 0.0569(13) 0.0563(13) 0.0041(10) 0.0320(11) 0.0049(10)
    C23 0.0617(14) 0.0565(13) 0.0489(12) 0.0003(11) 0.0277(11) -0.0053(10)
    C24 0.0448(12) 0.0495(12) 0.0429(11) -0.0019(10) 0.0119(9) 0.0019(9)
    C25 0.0442(11) 0.0356(9) 0.0334(9) 0.0102(8) 0.0186(8) 0.0115(7)
    C26 0.0391(10) 0.0312(9) 0.0361(9) 0.0043(8) 0.0133(8) 0.0105(7)
    C27 0.0465(12) 0.0519(12) 0.0475(11) 0.0127(10) 0.0222(10) 0.0163(9)
    C28 0.0425(12) 0.0478(12) 0.0552(13) 0.0157(10) 0.0137(10) 0.0143(10)
    C29 0.0479(12) 0.0449(11) 0.0414(11) 0.0107(10) 0.0053(9) 0.0158(9)
    C30 0.0441(11) 0.0400(10) 0.0317(9) 0.0043(9) 0.0092(8) 0.0100(8)
    C31 0.0348(10) 0.0286(8) 0.0290(8) -0.0001(7) 0.0073(7) 0.0053(7)
    C32 0.0430(11) 0.0382(10) 0.0270(9) 0.0089(8) 0.0113(8) 0.0116(7)
    C33 0.0672(14) 0.0443(11) 0.0362(10) 0.0150(10) 0.0174(10) 0.0101(8)
    C34 0.109(2) 0.0605(15) 0.0535(14) 0.0457(16) 0.0412(15) 0.0235(12)
    C35 0.085(2) 0.092(2) 0.0759(17) 0.0533(18) 0.0524(16) 0.0417(16)
    C36 0.0525(14) 0.0817(17) 0.0691(15) 0.0294(13) 0.0319(12) 0.0390(13)
    C37 0.0417(11) 0.0555(12) 0.0406(10) 0.0136(10) 0.0142(9) 0.0230(9)
    C38 0.0310(10) 0.0513(12) 0.0474(11) 0.0012(9) 0.0042(8) 0.0201(9)
    N1 0.0287(8) 0.0384(8) 0.0361(8) 0.0033(6) 0.0136(6) 0.0124(6)
    N2 0.0317(8) 0.0346(8) 0.0380(8) -0.0005(6) 0.0123(6) 0.0094(6)
    O1 0.0352(8) 0.0526(8) 0.0558(9) -0.0070(6) 0.0030(7) 0.0260(7)
    O2 0.0342(7) 0.0366(7) 0.0483(8) 0.0024(5) 0.0130(6) 0.0203(6)
    O3 0.0279(7) 0.0572(8) 0.0404(7) 0.0044(6) 0.0132(6) 0.0052(6)
    O4 0.0307(7) 0.0553(9) 0.0516(8) 0.0009(6) 0.0108(6) 0.0038(7)
    O5 0.0429(8) 0.0544(8) 0.0501(8) 0.0091(7) 0.0206(6) 0.0289(7)
    O6 0.0453(9) 0.0557(9) 0.0412(7) -0.0014(7) 0.0069(6) 0.0218(7)
    O7 0.0520(9) 0.0432(8) 0.0482(8) -0.0056(7) 0.0126(7) 0.0108(6)
    O8 0.0558(10) 0.0727(11) 0.0721(11) -0.0142(9) 0.0195(8) 0.0273(9)
_geom_special_details
;
 All esds (except the esd in the dihedral angle between two l.s. planes)
 are estimated using the full covariance matrix.  The cell esds are taken
 into account individually in the estimation of esds in distances, angles
 and torsion angles; correlations between esds in cell parameters are only
 used when they are defined by crystal symmetry.  An approximate (isotropic)
 treatment of cell esds is used for estimating esds involving l.s. planes.
;
loop_
    _geom_bond_atom_site_label_1
    _geom_bond_atom_site_label_2
    _geom_bond_site_symmetry_2
    _geom_bond_distance
    _geom_bond_publ_flag
    Zn1 O5 . 1.9795(12) ?
    Zn1 O2 2_776 1.9941(13) ?
    Zn1 N1 . 2.0456(15) ?
    Zn1 N2 . 2.1203(15) ?
    Zn1 O3 . 2.2940(13) ?
    C1 O1 . 1.226(2) ?
    C1 O2 . 1.295(2) ?
    C1 C2 . 1.500(3) ?
    C2 C7 . 1.407(2) ?
    C2 C3 . 1.401(2) ?
    C3 C4 . 1.373(3) ?
    C3 H3 . 0.9300 ?
    C4 C5 . 1.376(3) ?
    C4 H4 . 0.9300 ?
    C5 C6 . 1.382(3) ?
    C5 H5 . 0.9300 ?
    C6 C7 . 1.389(3) ?
    C6 H6 . 0.9300 ?
    C7 C8 . 1.504(2) ?
    C8 C13 . 1.396(3) ?
    C8 C9 . 1.400(3) ?
    C9 C10 . 1.378(3) ?
    C9 H9 . 0.9300 ?
    C10 C11 . 1.374(4) ?
    C10 H10 . 0.9300 ?
    C11 C12 . 1.382(3) ?
    C11 H11 . 0.9300 ?
    C12 C13 . 1.398(3) ?
    C12 H12 . 0.9300 ?
    C13 C14 . 1.491(3) ?
    C14 O3 . 1.215(2) ?
    C14 O4 . 1.319(2) ?
    C15 N1 . 1.346(2) ?
    C15 C16 . 1.370(3) ?
    C15 H15 . 0.9300 ?
    C16 C17 . 1.371(3) ?
    C16 H16 . 0.9300 ?
    C17 C18 . 1.382(3) ?
    C17 H17 . 0.9300 ?
    C18 C19 . 1.381(3) ?
    C18 H18 . 0.9300 ?
    C19 N1 . 1.351(2) ?
    C19 C20 . 1.487(2) ?
    C20 N2 . 1.338(2) ?
    C20 C21 . 1.381(3) ?
    C21 C22 . 1.378(3) ?
    C21 H21 . 0.9300 ?
    C22 C23 . 1.372(3) ?
    C22 H22 . 0.9300 ?
    C23 C24 . 1.369(3) ?
    C23 H23 . 0.9300 ?
    C24 N2 . 1.339(3) ?
    C24 H24 . 0.9300 ?
    C25 O6 . 1.242(2) ?
    C25 O5 . 1.264(2) ?
    C25 C26 . 1.505(2) ?
    C26 C27 . 1.390(3) ?
    C26 C31 . 1.399(3) ?
    C27 C28 . 1.382(3) ?
    C27 H27 . 0.9300 ?
    C28 C29 . 1.376(3) ?
    C28 H28 . 0.9300 ?
    C29 C30 . 1.387(3) ?
    C29 H29 . 0.9300 ?
    C30 C31 . 1.393(2) ?
    C30 H30 . 0.9300 ?
    C31 C32 . 1.491(3) ?
    C32 C37 . 1.400(3) ?
    C32 C33 . 1.398(3) ?
    C33 C34 . 1.383(3) ?
    C33 H33 . 0.9300 ?
    C34 C35 . 1.391(4) ?
    C34 H34 . 0.9300 ?
    C35 C36 . 1.378(4) ?
    C35 H35 . 0.9300 ?
    C36 C37 . 1.390(3) ?
    C36 H36 . 0.9300 ?
    C37 C38 . 1.500(3) ?
    C38 O8 . 1.208(3) ?
    C38 O7 . 1.318(3) ?
    O2 Zn1 2_776 1.9941(13) ?
    O4 H4A . 0.8200 ?
    O7 H7 . 0.8200 ?
loop_
    _geom_angle_atom_site_label_1
    _geom_angle_atom_site_label_2
    _geom_angle_atom_site_label_3
    _geom_angle_site_symmetry_1
    _geom_angle_site_symmetry_3
    _geom_angle
    _geom_angle_publ_flag
    O5 Zn1 O2 . 2_776 94.20(5) ?
    O5 Zn1 N1 . . 123.40(6) ?
    O2 Zn1 N1 2_776 . 141.68(6) ?
    O5 Zn1 N2 . . 100.24(6) ?
    O2 Zn1 N2 2_776 . 102.90(6) ?
    N1 Zn1 N2 . . 79.34(6) ?
    O5 Zn1 O3 . . 85.49(5) ?
    O2 Zn1 O3 2_776 . 86.73(5) ?
    N1 Zn1 O3 . . 88.97(5) ?
    N2 Zn1 O3 . . 168.28(5) ?
    O1 C1 O2 . . 120.88(17) ?
    O1 C1 C2 . . 122.88(16) ?
    O2 C1 C2 . . 116.24(15) ?
    C7 C2 C3 . . 118.33(17) ?
    C7 C2 C1 . . 123.57(16) ?
    C3 C2 C1 . . 118.08(15) ?
    C4 C3 C2 . . 122.22(18) ?
    C4 C3 H3 . . 118.9 ?
    C2 C3 H3 . . 118.9 ?
    C3 C4 C5 . . 119.23(18) ?
    C3 C4 H4 . . 120.4 ?
    C5 C4 H4 . . 120.4 ?
    C6 C5 C4 . . 119.80(19) ?
    C6 C5 H5 . . 120.1 ?
    C4 C5 H5 . . 120.1 ?
    C5 C6 C7 . . 121.99(18) ?
    C5 C6 H6 . . 119.0 ?
    C7 C6 H6 . . 119.0 ?
    C6 C7 C2 . . 118.41(17) ?
    C6 C7 C8 . . 116.00(16) ?
    C2 C7 C8 . . 125.39(16) ?
    C13 C8 C9 . . 118.14(18) ?
    C13 C8 C7 . . 125.70(16) ?
    C9 C8 C7 . . 116.13(18) ?
    C10 C9 C8 . . 121.4(2) ?
    C10 C9 H9 . . 119.3 ?
    C8 C9 H9 . . 119.3 ?
    C11 C10 C9 . . 120.1(2) ?
    C11 C10 H10 . . 119.9 ?
    C9 C10 H10 . . 119.9 ?
    C10 C11 C12 . . 119.9(2) ?
    C10 C11 H11 . . 120.0 ?
    C12 C11 H11 . . 120.0 ?
    C13 C12 C11 . . 120.5(2) ?
    C13 C12 H12 . . 119.8 ?
    C11 C12 H12 . . 119.8 ?
    C8 C13 C12 . . 119.93(18) ?
    C8 C13 C14 . . 121.07(16) ?
    C12 C13 C14 . . 118.99(18) ?
    O3 C14 O4 . . 122.94(17) ?
    O3 C14 C13 . . 123.24(18) ?
    O4 C14 C13 . . 113.81(15) ?
    N1 C15 C16 . . 122.57(17) ?
    N1 C15 H15 . . 118.7 ?
    C16 C15 H15 . . 118.7 ?
    C15 C16 C17 . . 119.07(18) ?
    C15 C16 H16 . . 120.5 ?
    C17 C16 H16 . . 120.5 ?
    C16 C17 C18 . . 119.23(18) ?
    C16 C17 H17 . . 120.4 ?
    C18 C17 H17 . . 120.4 ?
    C19 C18 C17 . . 119.30(17) ?
    C19 C18 H18 . . 120.4 ?
    C17 C18 H18 . . 120.3 ?
    N1 C19 C18 . . 121.39(16) ?
    N1 C19 C20 . . 116.12(15) ?
    C18 C19 C20 . . 122.49(16) ?
    N2 C20 C21 . . 121.67(17) ?
    N2 C20 C19 . . 115.57(15) ?
    C21 C20 C19 . . 122.76(16) ?
    C22 C21 C20 . . 118.79(19) ?
    C22 C21 H21 . . 120.6 ?
    C20 C21 H21 . . 120.6 ?
    C23 C22 C21 . . 119.44(19) ?
    C23 C22 H22 . . 120.3 ?
    C21 C22 H22 . . 120.3 ?
    C24 C23 C22 . . 118.9(2) ?
    C24 C23 H23 . . 120.6 ?
    C22 C23 H23 . . 120.6 ?
    N2 C24 C23 . . 122.3(2) ?
    N2 C24 H24 . . 118.9 ?
    C23 C24 H24 . . 118.9 ?
    O6 C25 O5 . . 124.57(17) ?
    O6 C25 C26 . . 118.81(17) ?
    O5 C25 C26 . . 116.61(17) ?
    C27 C26 C31 . . 119.98(16) ?
    C27 C26 C25 . . 119.06(16) ?
    C31 C26 C25 . . 120.87(16) ?
    C26 C27 C28 . . 120.69(19) ?
    C26 C27 H27 . . 119.7 ?
    C28 C27 H27 . . 119.7 ?
    C29 C28 C27 . . 119.74(18) ?
    C29 C28 H28 . . 120.1 ?
    C27 C28 H28 . . 120.1 ?
    C28 C29 C30 . . 120.14(18) ?
    C28 C29 H29 . . 119.9 ?
    C30 C29 H29 . . 119.9 ?
    C31 C30 C29 . . 120.97(18) ?
    C31 C30 H30 . . 119.5 ?
    C29 C30 H30 . . 119.5 ?
    C30 C31 C26 . . 118.45(17) ?
    C30 C31 C32 . . 118.44(16) ?
    C26 C31 C32 . . 123.00(15) ?
    C37 C32 C33 . . 118.25(19) ?
    C37 C32 C31 . . 122.99(16) ?
    C33 C32 C31 . . 118.39(18) ?
    C34 C33 C32 . . 120.6(2) ?
    C34 C33 H33 . . 119.7 ?
    C32 C33 H33 . . 119.7 ?
    C33 C34 C35 . . 120.5(2) ?
    C33 C34 H34 . . 119.8 ?
    C35 C34 H34 . . 119.8 ?
    C34 C35 C36 . . 119.8(2) ?
    C34 C35 H35 . . 120.1 ?
    C36 C35 H35 . . 120.1 ?
    C37 C36 C35 . . 120.0(3) ?
    C37 C36 H36 . . 120.0 ?
    C35 C36 H36 . . 120.0 ?
    C32 C37 C36 . . 120.9(2) ?
    C32 C37 C38 . . 122.62(17) ?
    C36 C37 C38 . . 116.5(2) ?
    O8 C38 O7 . . 120.5(2) ?
    O8 C38 C37 . . 122.5(2) ?
    O7 C38 C37 . . 117.02(18) ?
    C15 N1 C19 . . 118.43(16) ?
    C15 N1 Zn1 . . 126.19(12) ?
    C19 N1 Zn1 . . 115.26(12) ?
    C20 N2 C24 . . 118.92(16) ?
    C20 N2 Zn1 . . 113.63(11) ?
    C24 N2 Zn1 . . 127.42(14) ?
    C1 O2 Zn1 . 2_776 111.14(11) ?
    C14 O3 Zn1 . . 123.99(12) ?
    C14 O4 H4A . . 109.5 ?
    C25 O5 Zn1 . . 119.66(12) ?
    C38 O7 H7 . . 109.5 ?
loop_
    _geom_hbond_atom_site_label_D
    _geom_hbond_atom_site_label_H
    _geom_hbond_atom_site_label_A
    _geom_hbond_site_symmetry_A
    _geom_hbond_distance_DH
    _geom_hbond_distance_HA
    _geom_hbond_distance_DA
    _geom_hbond_angle_DHA
    O4 H4A O2 2_776 0.82 1.85 2.6545(19) 167.3
    O7 H7 O6 . 0.82 1.74 2.551(2) 170.4
data_global
_journal_date_recd_electronic     2009-10-06
_journal_date_accepted     2009-10-29
_journal_name_full     'Acta Crystallographica, Section E'
_journal_year     2009
_journal_volume     65
_journal_issue     12
_journal_page_first     m1501
_journal_page_last     m1501
_journal_paper_category     QM
_journal_coeditor_code     IM2149
_publ_contact_author_name     'Professor Zhe An'
_publ_contact_author_address
;
School of Chemistry and Life Science,
Maoming University,
Maoming 525000,
People's Republic of China
;
_publ_contact_author_email     anz_md@163.com
_publ_contact_author_fax     '086 668 2923376'
_publ_contact_author_phone     '086 668 2923376'
_publ_section_title
;\
Bis(\m-2'-carboxylatobiphenyl-2-carboxylic
acid-\k^2^<i>O</i>^2^:<i>O</i>^2'^)bis[(2,2'-bipyridine-\k^2^<i>N</i>,\
<i>N</i>')(2'-carboxylatobiphenyl-2-carboxylic acid-\k<i>O</i>^2'^)zinc(II)]
;
loop_
    _publ_author_name
    _publ_author_address
    'Zhe An'
;
School of Chemistry and Life Science,
Maoming University,
Maoming 525000,
People's Republic of China
;
