# Supplementary material for: Bis(μ-2′-carboxyl­atobiphenyl-2-carboxylic acid-κ2 O 2:O 2′)bis­[(2,2′-bipyridine-κ2 N,N′)(2′-carboxyl­ato­biphenyl-2-carboxylic acid-κO 2′)zinc(II)]
Source: Acta Crystallogr Sect E Struct Rep Online. 2009 Nov 4;65(Pt 12):m1501. doi: 10.1107/S1600536809045541 (PMC2971866; doi:10.1107/S1600536809045541)
Supplement: Supplementary file 2 [file e-65-m1501-Isup2.hkl]

# 
# h,k,l, Fc-squared, Fo-squared, sigma(Fo-squared) and status flag 
# 
data_I
_shelx_title ' z in P-1' 
_shelx_refln_list_code          4 
_shelx_F_calc_maximum      180.34 
_exptl_crystal_F_000       724.00 
_reflns_d_resolution_high  0.8409 
 
loop_ 
 _symmetry_equiv_pos_as_xyz 
 'x, y, z' 
 '-x, -y, -z' 
 
_cell_length_a    10.8745 
_cell_length_b    11.6465 
_cell_length_c    14.0223 
_cell_angle_alpha 103.094 
_cell_angle_beta  112.773 
_cell_angle_gamma  92.680 
 
_shelx_F_squared_multiplier     1.000 
 
loop_ 
 _refln_index_h 
 _refln_index_k 
 _refln_index_l 
 _refln_F_squared_calc 
 _refln_F_squared_meas 
 _refln_F_squared_sigma 
 _refln_observed_status 
   2   0   0       58.00       48.83      1.54 o 
   3   0   0      374.33      350.86      5.57 o 
   4   0   0     1939.82     1819.06     21.05 o 
   5   0   0       49.08       49.01      2.50 o 
   6   0   0     2248.34     2284.24     27.23 o 
   7   0   0     3227.77     3126.74     61.34 o 
   8   0   0       55.57       53.50      4.51 o 
   9   0   0       58.89       58.21      7.70 o 
  10   0   0      348.18      364.09      9.17 o 
  11   0   0       52.40       55.01      6.01 o 
 -11   1   0      163.76      171.21      6.70 o 
 -10   1   0        4.04        4.41      2.12 o 
  -9   1   0      101.12      116.03      8.97 o 
  -8   1   0      242.45      248.23      6.80 o 
  -7   1   0     3147.04     3116.94     88.08 o 
  -6   1   0     1877.75     1985.17     24.27 o 
  -5   1   0      801.10      970.29     13.25 o 
  -4   1   0      137.34      195.49      4.29 o 
  -3   1   0     2216.76     2104.06     23.23 o 
  -2   1   0      634.87      619.54     10.51 o 
  -1   1   0     6846.77     6843.50    101.76 o 
   1   1   0     1432.02     1335.45     20.27 o 
   2   1   0      814.94      757.04      9.12 o 
   3   1   0     3450.70     3348.43     35.52 o 
   4   1   0      456.36      460.56     13.60 o 
   5   1   0       61.84       87.95      3.63 o 
   6   1   0      413.23      335.78      6.89 o 
   7   1   0      150.75      145.05      4.74 o 
   8   1   0       44.19       39.44      2.97 o 
   9   1   0     1200.35     1212.70     18.32 o 
  10   1   0      869.04      835.28     21.45 o 
 -11   2   0       95.59      100.49      5.40 o 
 -10   2   0       36.83       34.95      4.56 o 
  -9   2   0       31.29       36.78      3.20 o 
  -8   2   0     1852.86     1748.09     23.60 o 
  -7   2   0      699.66      671.51     11.51 o 
  -6   2   0       10.01       12.81      1.81 o 
  -5   2   0     2075.90     2092.80     28.30 o 
  -4   2   0     1675.96     1570.48     18.85 o 
  -3   2   0      142.44      142.28      3.36 o 
  -2   2   0       21.49       19.00      1.16 o 
  -1   2   0       22.72       24.58      0.92 o 
   0   2   0      776.82      855.18      9.73 o 
   1   2   0     7629.43     7609.14    110.32 o 
   2   2   0     8711.70     8807.06     89.07 o 
   3   2   0     4701.72     4775.20     49.75 o 
   4   2   0       81.88       80.16      5.18 o 
   5   2   0      641.39      612.18     13.84 o 
   6   2   0     1415.24     1426.12     36.41 o 
   7   2   0      184.40      206.98      5.64 o 
   8   2   0        3.88        3.29      1.70 o 
   9   2   0      346.58      319.89     11.67 o 
  11   2   0        0.93        5.48      3.49 o 
 -11   3   0        5.18        3.45      2.22 o 
 -10   3   0       91.03       85.03      7.50 o 
  -9   3   0      186.39      197.06      6.49 o 
  -8   3   0     1295.33     1279.10     18.94 o 
  -7   3   0        4.86        7.06      1.85 o 
  -6   3   0     1188.63     1233.31     20.67 o 
  -5   3   0     1880.53     1876.88     22.90 o 
  -4   3   0       23.50       23.90      2.07 o 
  -3   3   0       57.66       59.40      2.31 o 
  -2   3   0      279.39      275.80      7.24 o 
  -1   3   0        6.00        4.11      0.59 o 
   0   3   0      313.41      334.63      8.08 o 
   1   3   0       25.83       35.30      1.48 o 
   2   3   0       50.26       68.29      2.13 o 
   3   3   0      427.20      436.48      6.74 o 
   4   3   0     1878.79     2217.33     25.36 o 
   5   3   0      177.05      121.71      4.17 o 
   6   3   0     2004.27     1967.68     24.19 o 
   7   3   0      331.47      329.12     11.05 o 
   8   3   0       10.43       11.92      3.30 o 
   9   3   0      101.60       97.47      6.60 o 
  11   3   0      401.29      451.39     16.56 o 
 -11   4   0       94.05      100.14      5.61 o 
 -10   4   0      224.84      218.10      7.36 o 
  -9   4   0      306.39      318.39      8.53 o 
  -8   4   0        8.58        9.45      2.19 o 
  -7   4   0       72.25       68.13      4.47 o 
  -6   4   0     1800.74     1684.23     21.96 o 
  -5   4   0      539.60      525.45      9.17 o 
  -4   4   0      134.65      157.24      6.80 o 
  -3   4   0      471.49      458.28      7.53 o 
  -2   4   0      204.84      172.98      3.22 o 
  -1   4   0     1392.17     1368.89     12.92 o 
   0   4   0      118.25       96.72      2.62 o 
   1   4   0     1247.78     1154.20     13.81 o 
   2   4   0      826.97      787.17     14.77 o 
   3   4   0      294.14      304.70      7.55 o 
   4   4   0     3963.06     3927.90     42.60 o 
   5   4   0      136.88      118.54      3.86 o 
   6   4   0       15.58       13.22      1.87 o 
   7   4   0      161.13      152.69      7.44 o 
   8   4   0      864.76      854.46     20.42 o 
  10   4   0      210.07      203.90     10.99 o 
 -11   5   0        4.23        5.43      2.49 o 
 -10   5   0      338.41      326.07      9.34 o 
  -9   5   0      476.79      507.27     11.30 o 
  -8   5   0       49.58       51.87      3.65 o 
  -7   5   0     1845.84     1750.25     44.70 o 
  -6   5   0      774.10      719.50     17.73 o 
  -5   5   0     1804.55     1783.99     27.43 o 
  -4   5   0      682.90      764.38     15.88 o 
  -3   5   0     4769.10     4932.82     43.04 o 
  -2   5   0     1656.97     1711.90     15.57 o 
  -1   5   0      681.85      710.01      7.92 o 
   0   5   0     4303.53     4450.14     47.15 o 
   1   5   0     6217.75     6334.81    141.14 o 
   2   5   0     1262.77     1387.65     24.19 o 
   3   5   0      236.63      207.00      4.64 o 
   4   5   0      617.43      570.50      9.18 o 
   5   5   0       75.01       67.26      3.13 o 
   6   5   0       87.79       92.86      5.79 o 
   7   5   0      259.47      274.01     10.15 o 
   8   5   0       20.68       13.42      3.39 o 
  10   5   0       47.59       69.02      7.50 o 
 -11   6   0       94.16      104.56      6.85 o 
 -10   6   0      154.50      144.54      6.41 o 
  -9   6   0      111.73      113.24      5.95 o 
  -8   6   0       76.50       80.64      4.52 o 
  -7   6   0      174.30      165.61     12.72 o 
  -6   6   0     1027.67      953.43     26.15 o 
  -5   6   0      155.74      153.72      4.97 o 
  -4   6   0     1546.01     1471.39     19.45 o 
  -3   6   0     1457.37     1472.99     13.95 o 
  -2   6   0     2329.19     2443.04     22.24 o 
  -1   6   0      487.67      496.27      6.45 o 
   0   6   0     3281.41     3414.73     37.60 o 
   1   6   0      253.41      263.33      9.31 o 
   2   6   0     1508.71     1562.79     27.49 o 
   3   6   0     2968.05     2997.32     33.72 o 
   4   6   0      937.90      914.60     13.49 o 
   5   6   0        7.32        9.09      2.65 o 
   6   6   0      990.08      955.91     21.14 o 
   7   6   0      215.47      237.90      9.59 o 
   9   6   0      295.10      284.03     13.11 o 
 -11   7   0       11.59       15.93      3.25 o 
 -10   7   0       64.67       66.15      5.01 o 
  -9   7   0       26.61       24.57      3.26 o 
  -8   7   0      461.18      468.67     11.92 o 
  -7   7   0      402.33      383.55      9.19 o 
  -6   7   0       55.37       57.13      4.83 o 
  -5   7   0       16.13       18.04      3.00 o 
  -4   7   0      847.14      843.99     13.39 o 
  -3   7   0      777.33      768.71     10.02 o 
  -2   7   0      434.22      479.33      5.84 o 
  -1   7   0      731.28      745.14      9.04 o 
   0   7   0      401.11      393.13      5.97 o 
   1   7   0      119.28      135.56      4.84 o 
   2   7   0      357.22      353.57     10.27 o 
   3   7   0     1776.05     1757.71     21.84 o 
   4   7   0      364.22      377.14     11.33 o 
   5   7   0      308.82      305.57     10.68 o 
   6   7   0      305.78      315.47     11.08 o 
   8   7   0      400.02      365.56     14.97 o 
   9   7   0       98.31       96.78      8.50 o 
 -10   8   0        8.16        1.74      2.31 o 
  -9   8   0      263.57      256.45      8.43 o 
  -8   8   0      251.66      212.93      7.33 o 
  -7   8   0      103.16       96.04      4.80 o 
  -6   8   0        0.28        1.78      1.65 o 
  -5   8   0      451.26      445.47      9.67 o 
  -4   8   0      385.17      368.74      9.27 o 
  -3   8   0       10.10        5.35      1.36 o 
  -2   8   0      728.55      733.62      8.18 o 
  -1   8   0      251.82      236.03      4.65 o 
   0   8   0      338.63      355.09      9.70 o 
   1   8   0        0.53        1.83      1.05 o 
   2   8   0      327.45      330.26     10.52 o 
   3   8   0       58.01       60.83      4.86 o 
   4   8   0      389.54      432.24     12.86 o 
   5   8   0      111.52      112.91      6.76 o 
   6   8   0      374.98      423.52     13.63 o 
   7   8   0      148.45      169.47     10.24 o 
   8   8   0       28.21       20.42      5.54 o 
  -9   9   0      186.99      165.96     10.71 o 
  -8   9   0       36.24       35.12      3.82 o 
  -7   9   0       28.39       32.81      3.45 o 
  -6   9   0      186.04      186.57      6.49 o 
  -5   9   0      871.63      840.54     14.69 o 
  -4   9   0        0.77        1.90      1.38 o 
  -3   9   0      333.66      329.59      6.52 o 
  -2   9   0      838.17      825.68     11.19 o 
  -1   9   0       17.41       18.46      2.19 o 
   0   9   0       35.82       42.30      2.33 o 
   1   9   0       80.19       83.14      4.48 o 
   2   9   0      198.59      194.29      6.03 o 
   3   9   0        3.89        2.58      1.73 o 
   4   9   0      218.38      223.49      9.85 o 
   5   9   0      764.33      813.68     15.04 o 
   6   9   0       42.02       41.00      5.88 o 
   7   9   0       18.77       24.19      5.29 o 
  -9  10   0      199.47      206.11      8.12 o 
  -8  10   0       28.47       32.08      4.33 o 
  -7  10   0       23.28       21.47      3.92 o 
  -6  10   0       31.87       25.40      5.62 o 
  -5  10   0       39.43       40.97      5.77 o 
  -4  10   0      155.45      174.97      5.18 o 
  -3  10   0      406.75      434.00     12.10 o 
  -2  10   0      384.19      383.68      7.36 o 
  -1  10   0      225.14      230.21      6.73 o 
   0  10   0       74.45       80.38      4.04 o 
   1  10   0       17.31       18.07      2.49 o 
   2  10   0       94.84      100.40      4.68 o 
   3  10   0       63.28       59.30      3.98 o 
   4  10   0      257.81      246.71      7.70 o 
   5  10   0       11.83       15.09      2.90 o 
   6  10   0       20.46       11.14      4.70 o 
  -8  11   0       10.82       10.10      3.03 o 
  -7  11   0        7.31        8.88      2.60 o 
  -6  11   0      333.03      340.74      9.60 o 
  -5  11   0       11.20       11.44      2.56 o 
  -4  11   0      128.16      128.45      4.70 o 
  -3  11   0      611.80      636.53     11.05 o 
  -2  11   0      428.54      432.49      8.22 o 
  -1  11   0        7.35        4.88      1.92 o 
   0  11   0      542.55      524.95     16.00 o 
   1  11   0      472.30      504.31     10.75 o 
   2  11   0      189.56      211.50      9.00 o 
   3  11   0        2.23       -0.69      2.99 o 
   4  11   0      135.50      138.02      6.23 o 
   5  11   0       81.84       82.46      7.97 o 
  -6  12   0      290.05      256.01     12.93 o 
  -5  12   0        6.71       12.95      2.71 o 
  -4  12   0       12.15       10.53      2.26 o 
  -3  12   0      180.86      189.94      5.80 o 
  -2  12   0        3.64        2.09      1.66 o 
  -1  12   0      127.53      130.62      8.44 o 
   0  12   0      138.00      147.90      8.97 o 
   1  12   0      119.97      131.18      8.44 o 
   2  12   0       19.29       14.99      3.03 o 
   3  12   0        7.05       -0.17      2.34 o 
  -4  13   0       38.87       43.71      3.51 o 
  -3  13   0       70.36       76.17      4.13 o 
  -2  13   0        0.19        0.97      2.29 o 
  -1  13   0       37.89       37.51      4.00 o 
   0  13   0       25.90       27.92      5.29 o 
   1  13   0       15.15        9.34      4.11 o 
  -2 -13   1       56.13       57.47      6.38 o 
  -1 -13   1      203.98      217.04     10.86 o 
   0 -13   1       18.26        9.76      2.75 o 
   1 -13   1       29.99       21.88      3.16 o 
   2 -13   1       30.47       30.90      3.03 o 
   3 -13   1       30.70       31.30      3.06 o 
   4 -13   1       10.26       10.08      2.85 o 
   5 -13   1       24.63       30.16      3.97 o 
  -4 -12   1      218.68      211.93     10.93 o 
  -3 -12   1       25.96       20.19      3.19 o 
  -2 -12   1      112.52      109.67      7.63 o 
  -1 -12   1       49.51       49.37      5.70 o 
   0 -12   1      111.09      108.61      7.38 o 
   1 -12   1      183.31      192.32      5.56 o 
   2 -12   1       16.34       12.11      2.16 o 
   3 -12   1      400.49      404.04      8.82 o 
   4 -12   1      343.35      326.75      9.35 o 
   5 -12   1      127.13      146.55      8.30 o 
   6 -12   1        2.56        1.67      3.52 o 
  -5 -11   1       53.47       45.05      6.44 o 
  -4 -11   1      378.93      368.36     14.32 o 
  -3 -11   1       76.63       82.64      5.77 o 
  -2 -11   1      282.33      279.02      7.81 o 
  -1 -11   1       77.90       81.20      4.18 o 
   0 -11   1      188.50      195.62      6.47 o 
   1 -11   1        1.65        1.92      1.44 o 
   2 -11   1        9.76       11.16      1.94 o 
   3 -11   1      289.09      283.20      6.72 o 
   4 -11   1      213.55      211.20      7.19 o 
   5 -11   1       21.10       26.28      3.38 o 
   6 -11   1        0.86       -0.41      1.88 o 
   7 -11   1       29.19       33.48      3.90 o 
   8 -11   1        2.55       -1.91      2.06 o 
  -7 -10   1      258.73      286.99     14.01 o 
  -4 -10   1      196.89      187.65      8.87 o 
  -3 -10   1      365.17      356.16     12.02 o 
  -2 -10   1        0.15        0.01      1.60 o 
  -1 -10   1      303.58      292.86      6.00 o 
   0 -10   1      108.54      103.47      4.31 o 
   1 -10   1      206.87      216.12      5.30 o 
   2 -10   1       46.39       48.16      4.34 o 
   3 -10   1      358.34      360.88     13.97 o 
   4 -10   1        1.76        1.83      1.91 o 
   5 -10   1       79.70       89.38      6.66 o 
   6 -10   1       89.60       93.64      5.05 o 
   7 -10   1       88.12       83.53     14.01 o 
   8 -10   1        1.50        0.50      2.14 o 
   9 -10   1       85.77      104.23      6.16 o 
  -5  -9   1        3.13        3.67      2.65 o 
  -4  -9   1      381.63      415.87     12.73 o 
  -3  -9   1       28.80       29.05      4.39 o 
  -2  -9   1       13.73       14.13      3.08 o 
  -1  -9   1      963.17      976.84     14.83 o 
   0  -9   1      322.15      325.67      5.94 o 
   1  -9   1      574.16      590.04     10.90 o 
   2  -9   1      664.43      679.92      9.84 o 
   3  -9   1      723.77      716.29     10.39 o 
   4  -9   1      137.44      138.46      5.26 o 
   5  -9   1      484.54      473.02     10.43 o 
   6  -9   1       88.74       81.38      4.56 o 
   7  -9   1      142.00      155.56      9.70 o 
   8  -9   1       22.16       23.11      3.30 o 
   9  -9   1      383.40      394.14     11.02 o 
  -5  -8   1      396.05      443.45     12.95 o 
  -4  -8   1       68.08       65.89      3.81 o 
  -3  -8   1      114.09      122.38      4.31 o 
  -2  -8   1       36.31       37.14      3.70 o 
  -1  -8   1      263.72      264.68      6.25 o 
   0  -8   1      532.59      546.95     14.69 o 
   1  -8   1       84.37       94.07      3.29 o 
   2  -8   1      478.43      464.60      7.40 o 
   3  -8   1      263.36      250.26      7.96 o 
   4  -8   1      285.14      291.85      9.93 o 
   5  -8   1      127.85      125.74      4.93 o 
   6  -8   1      134.88      146.40      5.70 o 
   7  -8   1      143.27      148.76      9.03 o 
   8  -8   1      141.22      146.30      6.14 o 
   9  -8   1      396.58      367.31     15.58 o 
  10  -8   1       13.82       14.86      3.31 o 
  -6  -7   1      892.46      913.63     20.39 o 
  -5  -7   1      276.35      266.52      6.45 o 
  -4  -7   1      124.63      115.66      4.07 o 
  -3  -7   1       59.46       55.69      4.81 o 
  -2  -7   1      164.85      147.53      6.13 o 
  -1  -7   1        3.16        2.67      1.17 o 
   0  -7   1       44.34       43.35      2.47 o 
   1  -7   1      159.41      151.36      4.47 o 
   2  -7   1     2013.10     2066.69     32.05 o 
   3  -7   1      717.28      734.06     19.14 o 
   4  -7   1     1131.31     1156.21     16.79 o 
   5  -7   1     1104.06     1061.60     16.29 o 
   6  -7   1     1166.48     1110.15     33.46 o 
   7  -7   1      487.73      503.23     10.83 o 
   8  -7   1        8.47        7.22      3.35 o 
   9  -7   1       22.38       26.78      3.46 o 
  10  -7   1        5.06        4.29      3.46 o 
  -6  -6   1      778.87      803.40     18.12 o 
  -5  -6   1      628.63      628.73     10.43 o 
  -4  -6   1      189.28      196.46      4.94 o 
  -3  -6   1     2614.16     2690.13     30.50 o 
  -2  -6   1      293.38      257.54      7.60 o 
  -1  -6   1        7.04        9.79      2.07 o 
   0  -6   1        5.78        4.71      1.19 o 
   1  -6   1      376.26      312.61      6.21 o 
   2  -6   1       64.43      103.84      2.50 o 
   3  -6   1     1702.82     1752.96     21.95 o 
   4  -6   1     3402.96     3494.70     39.88 o 
   5  -6   1        9.41       16.93      3.14 o 
   6  -6   1       53.16       63.46      6.35 o 
   7  -6   1       73.66       68.82      3.93 o 
   8  -6   1       79.50       83.01      4.62 o 
   9  -6   1       49.55       43.73      3.80 o 
  10  -6   1       84.08       68.67      4.74 o 
  11  -6   1       68.23       64.16      4.99 o 
  -7  -5   1      468.93      459.54     13.01 o 
  -6  -5   1      636.06      622.98     10.60 o 
  -5  -5   1        1.31       -1.25      1.40 o 
  -4  -5   1      317.51      313.97      6.20 o 
  -3  -5   1     4704.12     4669.08     62.49 o 
  -2  -5   1     2750.35     2714.23     41.93 o 
  -1  -5   1      843.63      984.92     15.80 o 
   0  -5   1      642.43      581.87      8.58 o 
   1  -5   1     1843.90     1802.04     17.19 o 
   2  -5   1     2319.24     2472.64     22.94 o 
   3  -5   1     2271.58     2255.92     36.05 o 
   4  -5   1     3267.55     3119.64     35.57 o 
   5  -5   1       21.34       15.32      2.38 o 
   6  -5   1      330.81      280.62      7.01 o 
   7  -5   1     2022.49     2035.81     43.07 o 
   8  -5   1      310.69      297.88      8.12 o 
   9  -5   1        8.23        6.30      2.33 o 
  10  -5   1      140.01      132.26      6.15 o 
  11  -5   1      186.31      194.83      7.67 o 
  -8  -4   1        5.79        3.89      2.74 o 
  -7  -4   1        6.52        8.25      1.84 o 
  -6  -4   1       12.13       15.85      1.95 o 
  -5  -4   1      145.18      168.51      4.46 o 
  -4  -4   1     4382.15     4564.87     93.22 o 
  -3  -4   1     5341.53     5430.85     80.72 o 
  -2  -4   1     2234.89     2581.18     39.25 o 
  -1  -4   1     1998.28     1950.08     21.70 o 
   0  -4   1      354.39      372.69      5.86 o 
   1  -4   1     1153.47     1151.55     11.42 o 
   2  -4   1       21.89       36.10      4.39 o 
   3  -4   1     4013.61     3991.69     43.19 o 
   4  -4   1      325.78      254.11     10.83 o 
   5  -4   1        0.13       -0.29      0.99 o 
   6  -4   1      149.95      158.48      7.21 o 
   7  -4   1     1326.46     1309.85     19.00 o 
   8  -4   1       21.09       19.83      5.03 o 
   9  -4   1        0.98       -0.28      1.82 o 
  10  -4   1      243.55      246.04      7.88 o 
  11  -4   1      142.69      153.49      6.74 o 
  -8  -3   1       72.69       68.85      3.72 o 
  -7  -3   1       22.38       25.32      2.35 o 
  -6  -3   1       71.62       62.40      3.07 o 
  -5  -3   1      720.94      724.59     10.72 o 
  -4  -3   1     4982.32     4877.02     51.46 o 
  -3  -3   1      446.12      481.92      7.08 o 
  -2  -3   1      987.11     1062.25     19.77 o 
  -1  -3   1     1000.74      975.28     12.70 o 
   0  -3   1     2035.45     2077.05     22.43 o 
   1  -3   1     1609.49     1552.65     14.26 o 
   2  -3   1     1952.04     1829.95     22.29 o 
   3  -3   1       92.37       81.17      7.60 o 
   4  -3   1      333.91      342.13      7.60 o 
   5  -3   1        8.28        7.79      1.74 o 
   6  -3   1     3996.59     3906.85     35.16 o 
   7  -3   1     1497.85     1504.17     20.78 o 
   8  -3   1      754.96      781.54     13.73 o 
   9  -3   1        6.20        6.66      2.17 o 
  10  -3   1      896.28      891.06     16.15 o 
  11  -3   1        7.76        5.16      2.54 o 
  -9  -2   1       64.73       72.71      3.99 o 
  -8  -2   1      635.54      636.05     15.33 o 
  -7  -2   1     1600.98     1632.48     21.26 o 
  -6  -2   1     1006.20     1023.33     14.35 o 
  -5  -2   1     1735.22     1712.09     20.63 o 
  -4  -2   1      134.63      171.70      3.91 o 
  -3  -2   1     1126.75     1094.20     13.08 o 
  -2  -2   1     2687.27     2564.50     27.05 o 
  -1  -2   1     3975.75     3945.86     40.40 o 
   0  -2   1      959.99     1020.91      9.34 o 
   1  -2   1     1667.85     1722.91     18.73 o 
   2  -2   1     2698.47     2677.87     28.82 o 
   3  -2   1      647.35      677.60     10.99 o 
   4  -2   1     1109.90     1093.94     18.52 o 
   5  -2   1     2141.26     2159.03     25.73 o 
   6  -2   1      276.60      275.82      4.89 o 
   7  -2   1       13.57       12.33      1.51 o 
   8  -2   1      651.69      643.11     11.93 o 
   9  -2   1       26.62       26.86      2.96 o 
  10  -2   1      254.73      254.84      7.84 o 
  11  -2   1       24.37       19.70      3.19 o 
 -10  -1   1      530.78      554.52     16.34 o 
  -9  -1   1     1210.11     1180.28     17.88 o 
  -8  -1   1      816.87      790.87     13.03 o 
  -7  -1   1      540.77      568.22     13.09 o 
  -6  -1   1     1094.65     1109.18     19.55 o 
  -5  -1   1      794.87      684.52     10.06 o 
  -4  -1   1      252.44      293.09      5.26 o 
  -3  -1   1      204.68      224.50      3.99 o 
  -2  -1   1       51.57       67.64      1.42 o 
  -1  -1   1      473.98      504.85     11.30 o 
   1  -1   1       37.47       40.75      1.68 o 
   2  -1   1     9676.83     9477.02     79.51 o 
   3  -1   1      114.07      122.48      3.09 o 
   4  -1   1      369.80      440.80     24.08 o 
   5  -1   1       37.16       62.41      3.50 o 
   6  -1   1       53.19       52.93      2.86 o 
   7  -1   1      394.53      376.74      8.04 o 
   8  -1   1      670.11      685.18      9.72 o 
   9  -1   1      866.84      842.50     14.65 o 
  10  -1   1        6.57        7.66      2.30 o 
  11  -1   1       53.24       63.91      6.85 o 
 -11   0   1        0.70        1.31      3.11 o 
 -10   0   1     1195.05     1199.66     18.84 o 
  -9   0   1       98.09       99.32      4.65 o 
  -8   0   1     1329.91     1314.58     39.75 o 
  -7   0   1      639.45      658.65     13.04 o 
  -6   0   1     1707.86     1674.57     20.91 o 
  -5   0   1      116.34      100.94      4.53 o 
  -4   0   1      571.78      587.92      8.48 o 
  -3   0   1     3853.43     3799.22     32.37 o 
  -2   0   1      201.18      172.02      2.65 o 
   1   0   1     3686.22     3812.84     39.05 o 
   2   0   1      119.12      114.77      2.57 o 
   3   0   1        1.58       -0.41      0.79 o 
   4   0   1      163.99      152.16      4.76 o 
   5   0   1      741.81      712.84     10.65 o 
   6   0   1      435.27      439.55      8.23 o 
   7   0   1     1023.04     1026.57     15.26 o 
   8   0   1      438.49      455.31      7.62 o 
   9   0   1      175.88      169.64      7.39 o 
  10   0   1        0.89       -0.50      2.52 o 
  11   0   1      172.29      183.39     10.40 o 
 -12   1   1       46.51       58.59      6.44 o 
 -11   1   1       69.39       64.37      5.99 o 
 -10   1   1      119.53      128.26      5.53 o 
  -9   1   1       72.55       69.77      4.86 o 
  -8   1   1      538.26      535.61     10.23 o 
  -7   1   1     1151.80     1079.36     15.62 o 
  -6   1   1      957.68      863.69     12.71 o 
  -5   1   1      113.04      132.82      3.79 o 
  -4   1   1     1696.16     1562.96     18.26 o 
  -3   1   1     2573.00     2525.61     22.03 o 
  -2   1   1     1203.07     1270.23     19.61 o 
  -1   1   1     1991.39     2158.66     22.69 o 
   0   1   1     8124.33     8397.16     90.60 o 
   1   1   1    20067.12    19037.23    439.04 o 
   2   1   1     1170.78     1165.71     21.31 o 
   3   1   1      163.02      150.67      3.34 o 
   4   1   1     2421.12     2291.11     31.71 o 
   5   1   1       77.23       86.20      3.16 o 
   6   1   1      219.95      189.58      5.06 o 
   7   1   1      399.90      395.28      8.13 o 
   8   1   1      554.09      584.41     10.92 o 
   9   1   1        0.83        1.00      1.72 o 
  10   1   1      310.88      330.43     11.66 o 
 -12   2   1        3.82        2.80      3.55 o 
 -11   2   1       60.88       58.64      8.37 o 
 -10   2   1       22.64       14.67      2.67 o 
  -9   2   1        3.86        8.03      2.15 o 
  -8   2   1      141.41      148.34      5.19 o 
  -7   2   1      701.87      688.22     11.53 o 
  -6   2   1      696.89      641.20     13.67 o 
  -5   2   1      287.19      335.77      8.81 o 
  -4   2   1      350.42      303.91      4.18 o 
  -3   2   1     9442.34     9135.79     76.05 o 
  -2   2   1      877.61      976.63     16.08 o 
  -1   2   1     6420.96     6326.96     53.06 o 
   0   2   1     2260.35     2248.54     43.15 o 
   1   2   1    10255.05    10393.21    108.67 o 
   2   2   1     1052.38     1164.16     13.53 o 
   3   2   1     4514.15     4609.37     52.44 o 
   4   2   1     1104.89     1114.07     17.32 o 
   5   2   1      122.25      116.35      4.19 o 
   6   2   1      118.60       99.08      3.72 o 
   7   2   1     1030.20      989.20     14.82 o 
   8   2   1      383.43      381.97     12.70 o 
   9   2   1      255.33      255.11      7.59 o 
  10   2   1      407.49      383.31     11.13 o 
  11   2   1       44.34       32.31      5.39 o 
 -12   3   1       21.49       22.79      3.58 o 
 -11   3   1      203.18      189.33      7.18 o 
 -10   3   1      268.17      262.55      7.95 o 
  -9   3   1       40.33       44.96      4.67 o 
  -8   3   1      146.57      155.34      5.48 o 
  -7   3   1      903.14      878.85     30.10 o 
  -6   3   1       73.21       65.36      4.06 o 
  -5   3   1      595.08      719.21      8.19 o 
  -4   3   1     7403.80     7470.33     62.62 o 
  -3   3   1       78.37       86.18      2.22 o 
  -2   3   1      581.77      592.01      6.35 o 
  -1   3   1     1033.18     1099.77     10.49 o 
   0   3   1     1042.63     1175.44     13.67 o 
   1   3   1     5516.79     5694.96     47.87 o 
   2   3   1     1148.21     1067.97     12.84 o 
   3   3   1     7379.65     8004.74    165.22 o 
   4   3   1      912.65      821.66     11.36 o 
   5   3   1      163.29      156.47      4.27 o 
   6   3   1     1065.07     1046.63     14.84 o 
   7   3   1      107.23      120.91      6.91 o 
   8   3   1      585.96      561.34     11.45 o 
   9   3   1      379.00      379.56     12.92 o 
  10   3   1      202.98      219.90     10.99 o 
 -12   4   1      117.11       98.75     11.24 o 
 -11   4   1      261.99      266.49      8.60 o 
 -10   4   1      147.36      150.22      6.12 o 
  -9   4   1        8.76        4.80      2.04 o 
  -8   4   1      214.98      216.40      8.09 o 
  -7   4   1      360.78      354.03     14.94 o 
  -6   4   1        8.53        6.80      1.52 o 
  -5   4   1     1285.16     1275.30     12.86 o 
  -4   4   1     2722.88     3006.63     57.03 o 
  -3   4   1      554.37      615.24      6.82 o 
  -2   4   1      165.16      180.36      3.16 o 
  -1   4   1      754.64      683.85      7.46 o 
   0   4   1      280.78      288.95      4.06 o 
   1   4   1      304.06      303.20      4.27 o 
   2   4   1     6759.62     7236.53     74.35 o 
   3   4   1     4714.70     5121.66    173.10 o 
   4   4   1        1.31       -0.03      0.96 o 
   5   4   1      617.03      660.67     10.40 o 
   6   4   1      159.39      197.02      8.28 o 
   7   4   1       17.83       21.85      3.58 o 
   8   4   1       62.10       75.12      4.48 o 
   9   4   1      403.84      420.20     10.46 o 
  10   4   1       17.54       14.10      4.42 o 
 -11   5   1      132.72      131.25      6.33 o 
 -10   5   1      121.85      118.39      5.71 o 
  -9   5   1     1155.46     1091.91     18.00 o 
  -8   5   1       31.90       32.28      5.23 o 
  -7   5   1      489.88      478.86      9.80 o 
  -6   5   1      182.43      148.47      5.09 o 
  -5   5   1      874.26      924.12     13.77 o 
  -4   5   1      216.59      195.80      4.24 o 
  -3   5   1     2666.20     2706.97     28.49 o 
  -2   5   1     1092.39     1002.45     10.52 o 
  -1   5   1      605.49      662.89      8.33 o 
   0   5   1      261.35      279.78      5.22 o 
   1   5   1      473.53      448.62      6.09 o 
   2   5   1      548.11      601.29      8.83 o 
   3   5   1      170.85      180.62      4.98 o 
   4   5   1      296.61      291.23     10.26 o 
   5   5   1      320.98      316.53     10.49 o 
   6   5   1        9.29       14.32      3.27 o 
   7   5   1      232.54      214.56      6.81 o 
   8   5   1      255.84      255.62      7.87 o 
   9   5   1      200.35      197.92     10.93 o 
 -11   6   1        0.20       -2.54      2.55 o 
 -10   6   1       90.54      101.16      6.12 o 
  -9   6   1      476.68      479.52     11.11 o 
  -8   6   1      165.03      170.90      6.14 o 
  -7   6   1      120.27      121.40     11.92 o 
  -6   6   1     1074.01     1014.79     41.64 o 
  -5   6   1      667.79      640.56     11.69 o 
  -4   6   1      128.33      128.35      4.44 o 
  -3   6   1      355.08      347.33      6.05 o 
  -2   6   1     2192.86     2226.36     33.61 o 
  -1   6   1      237.43      222.79      5.84 o 
   0   6   1       16.29       10.22      1.42 o 
   1   6   1     3254.48     3107.06     48.46 o 
   2   6   1      127.00       99.51      4.42 o 
   3   6   1        3.75        4.51      1.13 o 
   4   6   1       25.91       26.68      2.56 o 
   5   6   1      353.50      346.76      8.33 o 
   6   6   1        9.02        7.81      2.20 o 
   7   6   1      309.64      335.50     11.18 o 
   8   6   1      420.52      399.88     10.30 o 
   9   6   1        9.99       10.21      4.14 o 
 -11   7   1        8.80        7.30      2.85 o 
 -10   7   1      143.25      159.63      6.74 o 
  -9   7   1        3.03        1.73      2.94 o 
  -8   7   1      159.33      161.65      6.90 o 
  -7   7   1      219.48      226.33      8.17 o 
  -6   7   1      648.56      651.06     11.98 o 
  -5   7   1      386.16      392.85      8.51 o 
  -4   7   1      159.26      173.77      4.36 o 
  -3   7   1      848.53      803.92      8.45 o 
  -2   7   1      252.60      240.90      4.45 o 
  -1   7   1      316.55      316.25      5.27 o 
   0   7   1       83.96       61.69      2.39 o 
   1   7   1      872.53      888.81     10.50 o 
   2   7   1      445.68      486.33      9.32 o 
   3   7   1        4.00        3.64      1.67 o 
   4   7   1      533.62      541.93     14.54 o 
   5   7   1       60.49       66.15      4.02 o 
   6   7   1       28.80       30.90      3.30 o 
   7   7   1       63.50       65.36      6.55 o 
   8   7   1      538.68      572.14     19.24 o 
 -10   8   1       36.53       33.78      4.00 o 
  -9   8   1        0.47       -1.70      1.70 o 
  -8   8   1        6.11        9.25      2.36 o 
  -7   8   1      321.77      324.63      8.58 o 
  -6   8   1      161.20      146.55      5.57 o 
  -5   8   1      191.04      182.03      5.87 o 
  -4   8   1      419.21      431.10      7.44 o 
  -3   8   1     1059.54     1045.10     12.94 o 
  -2   8   1      214.38      220.44      5.67 o 
  -1   8   1       89.48       82.71      3.06 o 
   0   8   1      337.08      332.84      5.81 o 
   1   8   1      204.45      191.84      4.32 o 
   2   8   1      188.79      168.06      5.46 o 
   3   8   1     1438.97     1395.47     20.11 o 
   4   8   1     1214.72     1163.18     18.21 o 
   5   8   1        0.15        2.57      1.87 o 
   6   8   1       43.02       44.48      6.07 o 
   7   8   1      503.58      574.07     19.02 o 
 -10   9   1      162.78      161.72      7.23 o 
  -9   9   1        0.96       -0.53      2.05 o 
  -8   9   1       76.15       65.45      4.59 o 
  -7   9   1       30.88       30.18      3.38 o 
  -6   9   1        7.43        6.69      2.30 o 
  -5   9   1       33.45       26.60      2.59 o 
  -4   9   1      267.56      267.95      6.04 o 
  -3   9   1       88.89       93.23      3.48 o 
  -2   9   1       13.07       12.52      2.10 o 
  -1   9   1      455.22      459.94      9.67 o 
   0   9   1      287.62      291.33      5.71 o 
   1   9   1       57.47       51.28      3.37 o 
   2   9   1      371.14      372.10     11.97 o 
   3   9   1       94.31      103.23      5.67 o 
   4   9   1      205.12      248.61      7.67 o 
   5   9   1      386.81      347.82     13.31 o 
   6   9   1      368.01      376.79     10.27 o 
   7   9   1       30.22       27.80      5.79 o 
  -9  10   1       89.35       72.02      9.06 o 
  -8  10   1       56.01       52.56      4.48 o 
  -7  10   1       17.83       20.04      3.17 o 
  -6  10   1       10.59        3.95      2.65 o 
  -5  10   1      132.35      127.96      4.52 o 
  -4  10   1      603.84      612.11     10.03 o 
  -3  10   1        0.20       -1.17      1.17 o 
  -2  10   1      259.45      269.47      7.41 o 
  -1  10   1     1009.90     1004.61     16.04 o 
   0  10   1      334.36      311.43      7.85 o 
   1  10   1       34.03       31.91      4.25 o 
   2  10   1      127.27      136.51      7.16 o 
   3  10   1        4.30        6.44      2.29 o 
   4  10   1        0.04        2.96      2.31 o 
   5  10   1      581.74      576.35     13.01 o 
   6  10   1      109.74      124.40      9.56 o 
  -8  11   1       14.78       19.00      3.52 o 
  -7  11   1       22.48       25.90      3.57 o 
  -6  11   1      176.73      167.50      6.70 o 
  -5  11   1        6.63        7.47      1.95 o 
  -4  11   1       81.30       86.06      5.94 o 
  -3  11   1        4.82        4.23      1.69 o 
  -2  11   1       27.83       31.10      3.20 o 
  -1  11   1       41.00       41.31      5.29 o 
   0  11   1       78.90       85.95      6.91 o 
   1  11   1      215.11      232.96     19.32 o 
   2  11   1        1.41        0.53      4.64 o 
   3  11   1       62.35       56.49      4.40 o 
   4  11   1        1.77        4.64      2.62 o 
  -6  12   1      408.94      413.89     12.34 o 
  -5  12   1        1.50        1.70      1.78 o 
  -4  12   1       95.28      100.93      5.41 o 
  -3  12   1        2.81        2.09      1.73 o 
  -2  12   1      126.47      132.56      6.06 o 
  -1  12   1       42.63       55.91      6.16 o 
   0  12   1      155.14      148.15      9.15 o 
   1  12   1      349.91      394.42     14.82 o 
   2  12   1        3.52       -0.85      2.26 o 
   3  12   1        1.33        1.62      2.97 o 
  -4  13   1       37.45       36.71      3.31 o 
  -3  13   1       69.00       64.78      4.97 o 
  -2  13   1       84.19       87.69      5.54 o 
  -1  13   1        6.09        3.67      3.64 o 
   0  13   1      100.52      110.39      8.50 o 
  -1 -13   2      473.59      475.73     11.19 o 
   0 -13   2      302.66      304.31      8.86 o 
   1 -13   2       37.21       29.85      4.85 o 
   2 -13   2        5.03        1.32      1.78 o 
   3 -13   2      111.82      117.97      5.96 o 
   4 -13   2       14.36       16.89      6.62 o 
  -4 -12   2        4.58        5.51      3.95 o 
  -3 -12   2        3.61        2.21      3.18 o 
  -2 -12   2      119.23      138.31      8.19 o 
  -1 -12   2        1.49        0.65      2.52 o 
   0 -12   2       54.76       51.90      3.17 o 
   1 -12   2       12.35        8.56      2.01 o 
   2 -12   2      189.06      187.48      5.62 o 
   3 -12   2      158.31      157.82      6.52 o 
   4 -12   2       25.49       22.57      4.47 o 
   5 -12   2      107.10      107.43      5.74 o 
   6 -12   2       41.85       48.52      4.50 o 
  -3 -11   2      136.32      147.99      7.88 o 
  -2 -11   2       73.20       73.56      5.79 o 
  -1 -11   2       44.01       53.18      4.25 o 
   0 -11   2        2.31        0.35      1.41 o 
   1 -11   2      250.95      264.65      6.15 o 
   2 -11   2      451.58      437.80      8.31 o 
   3 -11   2       19.71       18.50      2.89 o 
   4 -11   2      506.64      507.52     11.51 o 
   5 -11   2      311.54      287.02      8.69 o 
   6 -11   2        3.28        4.82      2.31 o 
   7 -11   2       49.45       53.56      4.64 o 
  -3 -10   2      301.08      337.30      7.88 o 
  -2 -10   2      740.40      731.24     17.68 o 
  -1 -10   2      212.46      223.05     10.13 o 
   0 -10   2     1406.49     1438.25     36.24 o 
   1 -10   2     1142.00     1160.50     14.35 o 
   2 -10   2      252.40      267.18      6.05 o 
   3 -10   2      137.06      142.72      5.58 o 
   4 -10   2      694.49      689.14     13.23 o 
   5 -10   2       64.56       54.73      5.48 o 
   6 -10   2       39.38       34.61      3.63 o 
   7 -10   2       11.27       12.00      2.77 o 
   8 -10   2      177.86      181.55      9.53 o 
  -4  -9   2       18.21       22.74      2.48 o 
  -3  -9   2      835.40      840.03     13.29 o 
  -2  -9   2       10.40       11.86      2.83 o 
  -1  -9   2     1231.63     1225.21     17.40 o 
   0  -9   2      682.97      682.93     11.78 o 
   1  -9   2      966.71      970.48     12.25 o 
   2  -9   2        6.80        7.17      1.55 o 
   3  -9   2      267.00      258.13     10.52 o 
   4  -9   2       69.79       68.94      6.26 o 
   5  -9   2      181.00      176.23      6.16 o 
   6  -9   2      166.87      175.79      6.41 o 
   7  -9   2      291.37      253.31      8.10 o 
   8  -9   2        6.99        7.65      2.70 o 
   9  -9   2      179.41      181.85      7.55 o 
  -5  -8   2        0.38        0.85      1.46 o 
  -4  -8   2     1531.58     1496.69     19.87 o 
  -3  -8   2      243.14      264.59      6.22 o 
  -2  -8   2        0.68        1.37      1.74 o 
  -1  -8   2      283.38      283.55     10.66 o 
   0  -8   2      557.55      540.80      9.61 o 
   1  -8   2       62.78       53.01      2.47 o 
   2  -8   2       47.65       44.48      2.42 o 
   3  -8   2     1010.27     1031.35     16.34 o 
   4  -8   2       92.68       91.46      4.26 o 
   5  -8   2      151.93      154.95      5.58 o 
   6  -8   2        6.14        6.86      2.65 o 
   7  -8   2       65.60       71.73     10.55 o 
   8  -8   2        5.24        5.93      2.34 o 
   9  -8   2       77.53       84.70      5.29 o 
  10  -8   2      130.90      134.20      6.79 o 
  -6  -7   2        9.11        6.85      2.74 o 
  -5  -7   2      221.27      219.36      6.02 o 
  -4  -7   2      216.55      233.39     11.27 o 
  -3  -7   2      257.73      247.60     10.79 o 
  -2  -7   2        2.06        1.84      1.65 o 
  -1  -7   2      563.85      542.73      9.04 o 
   0  -7   2      154.94      140.71      5.31 o 
   1  -7   2      277.49      282.89      5.08 o 
   2  -7   2      123.06      128.05      4.24 o 
   3  -7   2     1253.18     1244.74     21.22 o 
   4  -7   2      470.89      416.60      8.69 o 
   5  -7   2      242.72      217.00      6.32 o 
   6  -7   2      992.48      985.97     16.13 o 
   7  -7   2      113.69      117.21      5.14 o 
   8  -7   2        4.72        5.49      2.16 o 
   9  -7   2       52.54       50.25      4.29 o 
  10  -7   2       36.39       38.77      5.37 o 
  -7  -6   2        1.66       -0.62      2.49 o 
  -6  -6   2      156.56      164.23      5.04 o 
  -5  -6   2      131.25      108.69      3.90 o 
  -4  -6   2     1361.86     1408.41     17.95 o 
  -3  -6   2      927.82      924.08     29.82 o 
  -2  -6   2      290.73      259.19      7.38 o 
  -1  -6   2      126.16      111.34      7.88 o 
   0  -6   2       52.05       61.83      2.63 o 
   1  -6   2      343.37      389.93      8.88 o 
   2  -6   2      657.51      616.94     12.17 o 
   3  -6   2     1843.50     1830.76     22.82 o 
   4  -6   2     1358.59     1341.36     18.37 o 
   5  -6   2      850.85      829.41     13.56 o 
   6  -6   2     1356.46     1292.93     18.96 o 
   7  -6   2      354.84      350.01     12.56 o 
   8  -6   2        1.86        1.65      1.87 o 
   9  -6   2       21.82       19.58      3.09 o 
  10  -6   2        4.31        3.97      2.30 o 
  -8  -5   2        7.47       10.18      3.24 o 
  -7  -5   2      102.43      111.17      6.63 o 
  -6  -5   2      528.71      509.69      9.11 o 
  -5  -5   2      841.90      846.29     12.24 o 
  -4  -5   2      272.68      322.80      7.38 o 
  -3  -5   2     1567.49     1688.10     19.84 o 
  -2  -5   2     2230.97     2263.87     35.18 o 
  -1  -5   2      769.12      730.88     14.27 o 
   0  -5   2      262.37      290.32      4.38 o 
   1  -5   2     1625.18     1661.68     16.12 o 
   2  -5   2      752.10      733.64     12.25 o 
   3  -5   2       67.61       59.53      3.89 o 
   4  -5   2      999.30     1042.47     14.86 o 
   5  -5   2     2889.92     2707.22     32.35 o 
   6  -5   2      229.33      215.25      6.21 o 
   7  -5   2      168.06      175.06      9.15 o 
   8  -5   2        4.53        3.82      2.21 o 
   9  -5   2        7.02        6.35      2.69 o 
  10  -5   2        7.78        5.64      2.43 o 
  -9  -4   2      598.27      633.56     17.59 o 
  -8  -4   2      216.07      245.15      9.87 o 
  -7  -4   2      175.17      185.41      9.91 o 
  -6  -4   2     1434.47     1383.79     38.83 o 
  -5  -4   2      276.10      275.91      5.73 o 
  -4  -4   2      204.36      222.65      4.66 o 
  -3  -4   2     8598.20     9101.46     92.63 o 
  -2  -4   2    11186.67    11599.26    162.90 o 
  -1  -4   2      120.03      174.76      2.93 o 
   0  -4   2     6650.34     6837.17     49.25 o 
   1  -4   2      555.71      541.53      6.01 o 
   2  -4   2      180.41      184.70      4.21 o 
   3  -4   2     1224.34     1267.37     33.23 o 
   4  -4   2     4369.81     4318.36     47.29 o 
   5  -4   2      322.01      308.20      6.87 o 
   6  -4   2       42.84       46.57      5.56 o 
   7  -4   2     1452.66     1429.39     20.47 o 
   8  -4   2      959.71      933.12     15.83 o 
   9  -4   2        7.79        6.60      2.26 o 
  10  -4   2       15.54       21.59      3.23 o 
  11  -4   2      150.14      138.90      6.53 o 
 -10  -3   2      628.72      629.76     18.09 o 
  -9  -3   2      559.27      594.18     16.75 o 
  -8  -3   2      132.29      119.97      4.62 o 
  -7  -3   2       29.84       28.65      2.41 o 
  -6  -3   2      382.08      339.22      9.85 o 
  -5  -3   2      430.10      438.57      7.41 o 
  -4  -3   2     1842.89     1699.94     20.03 o 
  -3  -3   2     1358.48     1297.19     19.44 o 
  -2  -3   2       34.93       37.97      1.30 o 
  -1  -3   2     5342.25     5488.49    131.15 o 
   0  -3   2    13525.62    13541.22     99.35 o 
   1  -3   2     1835.39     2047.11     18.13 o 
   2  -3   2       56.53       39.37      5.45 o 
   3  -3   2     1386.90     1328.03     12.85 o 
   4  -3   2       67.57       47.10      2.84 o 
   5  -3   2       66.17       62.83      2.23 o 
   6  -3   2       25.87       24.94      2.40 o 
   7  -3   2     3857.90     3837.42     44.56 o 
   8  -3   2        4.18        3.43      5.25 o 
   9  -3   2       25.66       23.91      2.96 o 
  10  -3   2       72.03       70.28      4.63 o 
  11  -3   2       46.31       55.75      6.79 o 
 -10  -2   2       33.91       35.86      4.79 o 
  -9  -2   2       22.52       25.22      4.08 o 
  -8  -2   2      216.31      253.66      6.55 o 
  -7  -2   2     2671.53     2673.16     31.56 o 
  -6  -2   2      802.85      854.60     12.40 o 
  -5  -2   2      766.94      754.99     10.67 o 
  -4  -2   2     1157.25     1077.62     22.10 o 
  -3  -2   2     2722.88     2752.68     24.13 o 
  -2  -2   2     1244.47     1286.12     15.01 o 
  -1  -2   2    14407.18    14418.77    210.41 o 
   0  -2   2    32523.15    30597.59    337.80 o 
   1  -2   2    11244.23    11406.50    105.86 o 
   2  -2   2      115.96       92.45      1.89 o 
   3  -2   2       39.93       30.21      1.30 o 
   4  -2   2     1905.76     1814.60     17.35 o 
   5  -2   2       12.35       10.68      1.23 o 
   6  -2   2     1711.46     1592.48     16.60 o 
   7  -2   2      425.87      435.28      7.02 o 
   8  -2   2      214.82      218.07     12.95 o 
   9  -2   2        1.62        2.77      2.00 o 
  10  -2   2       99.26      108.28      5.34 o 
  11  -2   2       26.44       26.96      5.54 o 
 -11  -1   2       49.91       53.08      5.91 o 
 -10  -1   2      245.03      253.90     10.86 o 
  -9  -1   2      315.66      308.50      7.69 o 
  -8  -1   2     2471.61     2472.76     39.85 o 
  -7  -1   2     1792.04     1897.32     23.67 o 
  -6  -1   2      695.17      712.45     10.77 o 
  -5  -1   2      807.62      816.48      9.20 o 
  -4  -1   2       45.53       37.66      1.50 o 
  -3  -1   2       29.70       43.95      2.52 o 
  -2  -1   2     9985.31     9809.84    131.03 o 
  -1  -1   2     5478.67     5570.64     58.53 o 
   0  -1   2      427.88      436.58      4.46 o 
   1  -1   2       60.85       79.35      1.69 o 
   2  -1   2      916.90      939.73      9.25 o 
   3  -1   2     4808.81     4756.63     40.66 o 
   4  -1   2      630.09      707.21      8.22 o 
   5  -1   2      543.84      455.43      6.58 o 
   6  -1   2     1525.20     1428.42     15.52 o 
   7  -1   2       35.79       35.89      2.15 o 
   8  -1   2       24.32       22.76      2.06 o 
   9  -1   2      549.47      533.40     11.14 o 
  10  -1   2      169.80      186.72     10.34 o 
  11  -1   2       44.38       48.53      6.38 o 
 -12   0   2      295.34      304.30     13.32 o 
 -11   0   2      434.33      406.62     14.57 o 
 -10   0   2        1.83        1.71      2.80 o 
  -9   0   2       14.72       11.95      2.27 o 
  -8   0   2     3005.78     2958.42     42.10 o 
  -7   0   2       28.96       24.43      5.56 o 
  -6   0   2      801.00      829.07     12.05 o 
  -5   0   2     1253.51     1250.21     12.76 o 
  -4   0   2        6.43        5.25      0.71 o 
  -3   0   2      235.44      252.97      3.40 o 
  -2   0   2     3714.69     3759.93     55.75 o 
  -1   0   2      119.38      176.44      7.16 o 
   0   0   2      254.37      247.80      3.69 o 
   1   0   2      178.57      176.39      4.17 o 
   2   0   2     7174.15     7254.78     60.39 o 
   3   0   2       14.54       17.90      1.18 o 
   4   0   2     5349.07     5793.86     49.62 o 
   5   0   2      109.11       88.39      2.66 o 
   6   0   2      366.17      334.96      6.20 o 
   7   0   2        9.34        9.10      1.48 o 
   8   0   2      199.78      206.04      5.04 o 
   9   0   2      432.55      431.27      9.92 o 
  10   0   2      114.22      115.15      8.22 o 
  11   0   2      115.72      146.65      9.84 o 
 -12   1   2      179.27      181.30     10.40 o 
 -11   1   2      135.52      142.70      8.93 o 
 -10   1   2      346.51      318.74      8.42 o 
  -9   1   2     1037.36     1040.15     16.43 o 
  -8   1   2      537.15      517.16      9.96 o 
  -7   1   2       50.73       51.89      2.93 o 
  -6   1   2      749.77      766.07      9.73 o 
  -5   1   2     1343.03     1298.17     15.16 o 
  -4   1   2       30.30       41.76      1.54 o 
  -3   1   2     3586.64     3686.40     31.49 o 
  -2   1   2    26660.23    25503.59    252.56 o 
  -1   1   2    15294.37    15336.23    130.25 o 
   0   1   2     2318.31     2416.47     25.58 o 
   1   1   2     3477.91     3430.37     50.74 o 
   2   1   2       30.29       25.54      1.59 o 
   3   1   2      311.35      331.22      4.59 o 
   4   1   2     1092.73     1190.07     12.42 o 
   5   1   2      804.89      672.33      8.51 o 
   6   1   2      716.32      726.65      9.48 o 
   7   1   2       24.40       22.36      1.92 o 
   8   1   2      972.56      935.49     20.70 o 
   9   1   2      356.44      365.61      9.28 o 
  10   1   2       31.14       23.57      4.75 o 
 -12   2   2      178.89      202.03     11.08 o 
 -11   2   2       15.06       19.54      5.03 o 
 -10   2   2      176.41      168.60     11.08 o 
  -9   2   2      321.57      305.33      7.96 o 
  -8   2   2      261.85      254.20      8.20 o 
  -7   2   2        2.93        3.39      1.41 o 
  -6   2   2       63.82       42.01      1.88 o 
  -5   2   2      355.83      352.40      5.83 o 
  -4   2   2     4188.68     4312.76     37.10 o 
  -3   2   2     4057.93     3987.52     29.41 o 
  -2   2   2     5536.28     5466.07     50.21 o 
  -1   2   2     2692.34     2683.74     23.20 o 
   0   2   2     1227.69     1206.16     14.99 o 
   1   2   2      108.76      122.92      3.36 o 
   2   2   2      664.80      694.59     10.43 o 
   3   2   2     1645.52     1612.64     16.37 o 
   4   2   2      892.63      794.15      9.18 o 
   5   2   2      162.31      146.06      3.54 o 
   6   2   2       28.31       24.54      1.79 o 
   7   2   2      318.41      307.67      7.74 o 
   8   2   2      431.98      384.58      9.20 o 
   9   2   2       13.70       12.75      2.69 o 
  10   2   2      123.08      125.70      6.04 o 
 -12   3   2       66.39       61.48      6.97 o 
 -11   3   2       66.97       86.72      7.72 o 
 -10   3   2      786.86      795.95     27.83 o 
  -9   3   2       35.11       35.80      3.16 o 
  -8   3   2      197.71      195.03      6.02 o 
  -7   3   2     1036.01     1065.65     15.73 o 
  -6   3   2      727.50      657.73      8.66 o 
  -5   3   2      183.53      191.79      6.79 o 
  -4   3   2     5599.04     5902.18     44.42 o 
  -3   3   2     2118.28     1926.52     15.31 o 
  -2   3   2        5.96        5.86      0.71 o 
  -1   3   2      241.69      267.56      3.71 o 
   0   3   2     3083.54     3158.25     27.41 o 
   1   3   2     4547.25     4652.29     48.94 o 
   2   3   2       44.55       53.94      1.96 o 
   3   3   2      937.64      889.04      9.70 o 
   4   3   2      569.70      557.73      7.40 o 
   5   3   2      544.77      540.44      8.70 o 
   6   3   2      104.93      108.57      4.61 o 
   7   3   2        3.70        2.97      1.73 o 
   8   3   2       76.38       75.15      4.36 o 
   9   3   2      270.75      249.15      7.98 o 
  10   3   2      124.90      141.37      6.45 o 
 -12   4   2       26.46       28.12      3.74 o 
 -11   4   2      160.79      170.82      9.73 o 
 -10   4   2      411.55      406.11     10.13 o 
  -9   4   2      640.27      645.05     12.53 o 
  -8   4   2       91.85       98.75      4.43 o 
  -7   4   2      970.92      970.54     25.18 o 
  -6   4   2       71.88       74.69      3.67 o 
  -5   4   2       99.75      169.85      3.73 o 
  -4   4   2      361.47      310.76      4.86 o 
  -3   4   2      176.19      198.91      5.62 o 
  -2   4   2      165.55      169.75      3.08 o 
  -1   4   2     1486.30     1470.07     14.13 o 
   0   4   2      905.12      863.56      9.13 o 
   1   4   2     2851.50     3026.50     26.93 o 
   2   4   2     2215.07     2404.93     26.80 o 
   3   4   2     1009.01     1007.57     11.00 o 
   4   4   2     1335.45     1346.68     18.49 o 
   5   4   2        0.46        0.72      1.45 o 
   6   4   2      489.08      478.64     10.08 o 
   7   4   2       40.57       48.16      3.66 o 
   8   4   2       36.54       49.76      3.95 o 
   9   4   2      339.18      330.30      9.50 o 
 -12   5   2       10.43        6.59      2.75 o 
 -11   5   2      244.53      246.36      8.35 o 
 -10   5   2      388.50      368.43      9.68 o 
  -9   5   2        8.89       15.47      3.80 o 
  -8   5   2       42.50       48.87      5.62 o 
  -7   5   2       44.61       52.43      3.32 o 
  -6   5   2        3.93        6.94      1.98 o 
  -5   5   2      247.13      230.83      8.67 o 
  -4   5   2      183.24      172.08      2.96 o 
  -3   5   2      301.12      303.19      4.81 o 
  -2   5   2     1063.81     1054.04     11.16 o 
  -1   5   2      286.50      242.84      4.79 o 
   0   5   2      281.00      278.77      4.36 o 
   1   5   2        0.52       -0.51      0.67 o 
   2   5   2     3290.35     3219.75     29.17 o 
   3   5   2     4569.32     4454.40     49.32 o 
   4   5   2        3.39        9.78      1.94 o 
   5   5   2     1007.51      979.59     15.70 o 
   6   5   2      569.64      597.71     11.85 o 
   7   5   2      389.89      391.18      9.65 o 
   8   5   2        7.69        8.17      2.47 o 
   9   5   2      415.81      435.93     11.35 o 
 -11   6   2       74.26       79.35     12.19 o 
 -10   6   2       15.63       13.17      2.81 o 
  -9   6   2      444.62      400.62      9.89 o 
  -8   6   2      561.78      528.87     12.72 o 
  -7   6   2      246.53      245.63      6.87 o 
  -6   6   2       51.98       54.15      5.34 o 
  -5   6   2      518.48      551.20      8.24 o 
  -4   6   2     1785.45     1873.35     16.02 o 
  -3   6   2      165.47      192.63      3.80 o 
  -2   6   2     1769.57     1864.85     18.26 o 
  -1   6   2      517.16      446.18      7.97 o 
   0   6   2     3584.67     3761.67     33.70 o 
   1   6   2       12.24        6.90      1.79 o 
   2   6   2      458.66      406.52      6.44 o 
   3   6   2        3.35        1.83      2.86 o 
   4   6   2      543.97      510.27     12.84 o 
   5   6   2      138.18      138.75      8.48 o 
   6   6   2       68.09       76.67     12.08 o 
   7   6   2       28.00       27.65      4.14 o 
   8   6   2       79.67       82.82      8.65 o 
 -11   7   2       87.94       92.55     10.86 o 
 -10   7   2       30.74       21.90      3.31 o 
  -9   7   2      413.59      392.25     17.34 o 
  -8   7   2      116.03      114.42      5.17 o 
  -7   7   2       10.99        9.97      2.29 o 
  -6   7   2      408.32      437.87      9.40 o 
  -5   7   2      777.54      779.57     10.65 o 
  -4   7   2      138.70      150.48      4.37 o 
  -3   7   2      404.43      413.04      8.89 o 
  -2   7   2     1849.23     1914.82     19.16 o 
  -1   7   2      343.48      332.40      5.57 o 
   0   7   2       23.97       21.54      1.59 o 
   1   7   2      435.63      447.87      8.84 o 
   2   7   2      332.07      323.16      7.62 o 
   3   7   2       95.48       88.29      4.27 o 
   4   7   2      295.92      286.98      7.78 o 
   5   7   2      258.75      253.46     10.48 o 
   6   7   2      198.99      184.53      6.83 o 
   7   7   2      117.26      109.44      5.78 o 
   8   7   2      156.33      180.34     10.99 o 
 -10   8   2      465.14      459.51     11.73 o 
  -9   8   2      221.18      209.36      9.49 o 
  -8   8   2       19.39       20.00      2.96 o 
  -7   8   2        6.07        5.47      3.61 o 
  -6   8   2      632.66      636.33     12.24 o 
  -5   8   2      102.08      102.59      4.10 o 
  -4   8   2       25.47       25.01      2.17 o 
  -3   8   2      359.96      358.79      7.98 o 
  -2   8   2      226.93      230.54      4.79 o 
  -1   8   2        0.18       -0.58      1.11 o 
   0   8   2       53.54       50.48      4.39 o 
   1   8   2      676.35      692.25     12.13 o 
   2   8   2        7.40        5.34      2.09 o 
   3   8   2      384.20      409.60      9.47 o 
   4   8   2       46.09       57.72      4.00 o 
   5   8   2        3.17        3.16      2.21 o 
   6   8   2        5.48        5.42      5.03 o 
   7   8   2       10.36        4.38      2.44 o 
 -10   9   2      403.01      432.48     11.86 o 
  -9   9   2       56.02       63.01      4.78 o 
  -8   9   2       18.37       16.66      6.38 o 
  -7   9   2      140.76      147.48      6.83 o 
  -6   9   2      258.01      262.42      7.67 o 
  -5   9   2      157.40      139.77      4.52 o 
  -4   9   2       57.54       51.14      5.48 o 
  -3   9   2      116.89      116.08      4.83 o 
  -2   9   2       81.78       80.02      6.35 o 
  -1   9   2      959.33      985.17     18.52 o 
   0   9   2      353.68      383.82      8.68 o 
   1   9   2      116.96      124.14      5.07 o 
   2   9   2      288.31      294.18      8.58 o 
   3   9   2       54.01       52.63      5.43 o 
   4   9   2      600.29      646.61     13.32 o 
   5   9   2       40.81       37.24      6.18 o 
   6   9   2        6.82        4.38      2.60 o 
  -9  10   2        2.37        1.64      2.30 o 
  -8  10   2        4.56        5.72      2.38 o 
  -7  10   2      308.25      326.71      9.40 o 
  -6  10   2        7.43        6.59      2.31 o 
  -5  10   2      154.62      158.91      5.01 o 
  -4  10   2       58.48       53.82      3.40 o 
  -3  10   2      160.65      163.29     12.31 o 
  -2  10   2       27.37       27.51      3.50 o 
  -1  10   2      166.88      167.48      8.72 o 
   0  10   2      339.35      328.29      8.42 o 
   1  10   2       14.54       15.40      2.66 o 
   2  10   2      267.27      253.06      7.77 o 
   3  10   2      322.71      319.09      9.05 o 
   4  10   2     1030.63     1039.78     18.59 o 
   5  10   2        9.62        5.46      7.07 o 
  -8  11   2       18.72       23.37      5.77 o 
  -7  11   2      138.61      123.94      5.98 o 
  -6  11   2      181.61      182.28      7.07 o 
  -5  11   2        3.55        7.11      1.93 o 
  -4  11   2      166.39      168.68      5.37 o 
  -3  11   2      373.83      379.43     18.80 o 
  -2  11   2      163.70      162.53      9.31 o 
  -1  11   2       12.23        4.26      3.05 o 
   0  11   2       32.36       23.38      4.70 o 
   1  11   2       68.24       75.36      4.95 o 
   2  11   2       94.22       95.82      5.31 o 
   3  11   2      108.96      120.87      6.62 o 
   4  11   2        9.44        8.36      8.09 o 
  -6  12   2      127.63      118.30      6.16 o 
  -5  12   2      135.84      160.18      5.61 o 
  -4  12   2      159.47      160.42      5.55 o 
  -3  12   2      136.15      134.62      6.24 o 
  -2  12   2       42.95       43.33      5.98 o 
  -1  12   2      259.53      234.88     11.39 o 
   0  12   2        8.18        8.87      3.77 o 
   1  12   2       75.72       92.58      7.81 o 
   2  12   2      101.34      124.22      6.32 o 
  -2  13   2       41.52       40.31      6.10 o 
  -1 -13   3       11.49        7.99      3.87 o 
   0 -13   3       87.35       89.06      4.85 o 
   1 -13   3      100.44      113.77      4.69 o 
   2 -13   3       14.20        8.89      2.76 o 
   3 -13   3       63.16       56.73      7.00 o 
   4 -13   3       66.41       70.85      7.75 o 
  -2 -12   3        7.36        5.29      2.93 o 
  -1 -12   3      214.99      220.23      5.70 o 
   0 -12   3       18.86       22.22      2.46 o 
   1 -12   3      291.54      284.80      8.92 o 
   2 -12   3       20.24       22.17      3.11 o 
   3 -12   3        5.09        7.42      2.39 o 
   4 -12   3       10.27        4.44      2.36 o 
   5 -12   3        9.32       12.65      3.00 o 
   6 -12   3      103.13      115.54      7.72 o 
  -3 -11   3        2.08       -1.93      2.33 o 
  -2 -11   3      277.52      281.76     10.46 o 
  -1 -11   3      277.89      275.43      6.04 o 
   0 -11   3       77.19       84.28      4.96 o 
   1 -11   3       10.37        9.99      1.90 o 
   2 -11   3      896.34      884.09     17.74 o 
   3 -11   3      391.25      399.06      9.84 o 
   4 -11   3      312.99      316.08      8.93 o 
   5 -11   3       30.84       29.79      3.57 o 
   6 -11   3      175.33      176.23      7.15 o 
   7 -11   3        2.33        3.81      2.38 o 
  -4 -10   3       21.23       21.60      3.70 o 
  -3 -10   3       14.62       13.42      3.21 o 
  -2 -10   3       13.25       16.03      3.21 o 
  -1 -10   3       50.43       52.07      2.75 o 
   0 -10   3      314.10      321.67      7.31 o 
   1 -10   3      520.75      503.93      8.40 o 
   2 -10   3      794.49      751.33     13.48 o 
   3 -10   3      302.71      289.11      7.84 o 
   4 -10   3       39.77       40.75      3.49 o 
   5 -10   3       10.62       12.92      2.65 o 
   6 -10   3        3.33        1.79      2.18 o 
   7 -10   3       40.55       46.82      4.20 o 
   8 -10   3       91.69       90.79      5.62 o 
  -5  -9   3        3.01        1.46      2.37 o 
  -4  -9   3      200.11      176.51      7.88 o 
  -3  -9   3        5.86        3.58      2.40 o 
  -2  -9   3     1178.75     1167.72     22.97 o 
  -1  -9   3      108.32       98.37      3.35 o 
   0  -9   3      219.12      226.63      5.00 o 
   1  -9   3     1534.28     1587.55     17.56 o 
   2  -9   3      747.45      732.95     12.70 o 
   3  -9   3       72.81       71.83      3.91 o 
   4  -9   3     1150.22     1094.83     17.36 o 
   5  -9   3     1073.02     1065.92     17.59 o 
   6  -9   3      114.64      110.30      7.41 o 
   7  -9   3        3.26        1.25      2.18 o 
   8  -9   3      181.09      190.00      7.42 o 
   9  -9   3      266.89      257.55      8.96 o 
  -6  -8   3      138.68      164.40      8.00 o 
  -5  -8   3      562.18      572.48     15.16 o 
  -4  -8   3        2.59        3.58      1.99 o 
  -3  -8   3     2509.33     2513.50     41.00 o 
  -2  -8   3      530.75      522.33     12.55 o 
  -1  -8   3      258.81      254.79      6.14 o 
   0  -8   3        4.67        2.85      1.14 o 
   1  -8   3      741.49      721.67     11.62 o 
   2  -8   3      123.34      117.57      4.46 o 
   3  -8   3        7.45        5.62      1.70 o 
   4  -8   3       57.31       56.44      3.86 o 
   5  -8   3       22.21       26.61      4.06 o 
   6  -8   3      293.54      263.50      7.73 o 
   7  -8   3      222.53      210.43      7.20 o 
   8  -8   3      465.29      460.38     14.54 o 
   9  -8   3        9.12        4.92      2.50 o 
  -7  -7   3      156.39      176.66      8.47 o 
  -6  -7   3      965.09      950.84     21.51 o 
  -5  -7   3      967.48      979.66     21.20 o 
  -4  -7   3      599.06      583.34     14.44 o 
  -3  -7   3      527.89      491.87      8.44 o 
  -2  -7   3      117.47      115.55      5.07 o 
  -1  -7   3      674.95      673.56     10.50 o 
   0  -7   3      885.06      919.13     16.72 o 
   1  -7   3      404.67      432.65      8.12 o 
   2  -7   3       21.20       15.87      1.91 o 
   3  -7   3      214.08      201.75      5.70 o 
   4  -7   3      457.96      436.91      9.02 o 
   5  -7   3      161.04      157.19      5.48 o 
   6  -7   3     2556.58     2538.30     32.46 o 
   7  -7   3      925.67      904.81     15.89 o 
   8  -7   3        9.96       14.53      2.88 o 
   9  -7   3       27.22       25.95      3.50 o 
  10  -7   3      214.22      218.96     10.57 o 
  -8  -6   3      190.44      187.00      9.12 o 
  -7  -6   3     1265.12     1248.78     26.65 o 
  -6  -6   3        1.80        3.67      2.49 o 
  -5  -6   3        1.02        3.07      1.28 o 
  -4  -6   3     2061.23     2123.79     24.89 o 
  -3  -6   3      657.34      613.81     14.86 o 
  -2  -6   3       11.14        8.31      1.74 o 
  -1  -6   3      695.99      689.35      8.14 o 
   0  -6   3     1194.31     1287.16     16.75 o 
   1  -6   3      940.50      943.95     10.17 o 
   2  -6   3      435.43      433.78      7.99 o 
   3  -6   3     1896.94     1816.09     22.94 o 
   4  -6   3      789.81      733.31     12.15 o 
   5  -6   3      349.91      353.14     11.33 o 
   6  -6   3        2.98        5.68      1.96 o 
   7  -6   3      151.59      139.33      6.97 o 
   8  -6   3      201.61      191.63      6.85 o 
   9  -6   3        1.70        0.77      4.53 o 
  10  -6   3       61.49       71.92      5.84 o 
  -9  -5   3      123.97      135.29      8.16 o 
  -8  -5   3      367.18      367.37     12.64 o 
  -7  -5   3      265.94      252.46      9.87 o 
  -6  -5   3       45.36       50.69      2.82 o 
  -5  -5   3      796.69      794.74     11.42 o 
  -4  -5   3      724.74      642.99     12.72 o 
  -3  -5   3      138.96      168.58      3.90 o 
  -2  -5   3       40.68       52.70      2.35 o 
  -1  -5   3     2284.08     2209.85     17.45 o 
   0  -5   3      473.97      403.25      5.39 o 
   1  -5   3     2856.49     3219.08     38.60 o 
   2  -5   3     3816.59     3909.93     49.26 o 
   3  -5   3      747.96      755.42     11.58 o 
   4  -5   3      362.97      377.72      7.71 o 
   5  -5   3       43.27       41.93      3.74 o 
   6  -5   3      709.71      678.58     12.19 o 
   7  -5   3       13.82       13.74      2.44 o 
   8  -5   3      546.80      514.22     15.64 o 
   9  -5   3        2.20        1.31      2.05 o 
  10  -5   3      132.36      127.87      6.20 o 
 -10  -4   3        3.82        2.24      3.27 o 
  -9  -4   3      853.27      897.63     22.32 o 
  -8  -4   3      648.90      644.58     17.34 o 
  -7  -4   3       71.82       82.18      5.76 o 
  -6  -4   3     1011.31      985.12     13.73 o 
  -5  -4   3      160.65      127.26      3.59 o 
  -4  -4   3       84.88       79.67      2.23 o 
  -3  -4   3      305.29      344.84      5.41 o 
  -2  -4   3     1692.94     1674.02     34.63 o 
  -1  -4   3    10687.48    11041.21     79.29 o 
   0  -4   3      286.15      335.17      5.70 o 
   1  -4   3     1135.25     1288.03     12.43 o 
   2  -4   3     1765.28     1814.86     17.54 o 
   3  -4   3      298.27      287.70      4.21 o 
   4  -4   3      322.99      327.50      4.86 o 
   5  -4   3     3127.58     2991.88     42.32 o 
   6  -4   3     1806.62     1820.71     24.04 o 
   7  -4   3       46.70       39.30      8.12 o 
   8  -4   3       14.96       15.37      2.61 o 
   9  -4   3      216.86      215.67      7.26 o 
  10  -4   3       97.49      112.55      5.69 o 
 -11  -3   3        0.60       -2.77      2.99 o 
 -10  -3   3      239.26      263.55     11.39 o 
  -9  -3   3        4.73        2.43      2.86 o 
  -8  -3   3      584.71      633.59     16.93 o 
  -7  -3   3      391.06      380.81     11.21 o 
  -6  -3   3      950.28      958.49     13.25 o 
  -5  -3   3     1491.73     1491.95     18.84 o 
  -4  -3   3     3636.03     4054.91     35.29 o 
  -3  -3   3      932.89     1097.17     10.78 o 
  -2  -3   3      137.99      185.64      2.79 o 
  -1  -3   3    23720.95    23709.02    504.32 o 
   0  -3   3     5864.66     6243.69     52.10 o 
   1  -3   3       69.47       77.02      1.81 o 
   2  -3   3      785.76      794.36      8.42 o 
   3  -3   3      535.27      543.47     10.46 o 
   4  -3   3      259.71      220.75      4.13 o 
   5  -3   3      728.45      781.27      9.48 o 
   6  -3   3      363.41      335.60      7.63 o 
   7  -3   3      194.59      193.14      6.01 o 
   8  -3   3     1243.94     1172.79     18.34 o 
   9  -3   3      873.09      862.73     15.58 o 
  10  -3   3        5.24        0.53      3.21 o 
 -12  -2   3       81.81       74.12      7.38 o 
 -11  -2   3       15.85       13.07      4.05 o 
 -10  -2   3       32.21       30.23      4.73 o 
  -9  -2   3       11.98       10.12      3.46 o 
  -8  -2   3       75.92       81.00      6.01 o 
  -7  -2   3     1043.04     1034.73     14.68 o 
  -6  -2   3     2659.11     2479.92     23.52 o 
  -5  -2   3      952.29     1000.33     10.76 o 
  -4  -2   3        0.76        0.17      0.56 o 
  -3  -2   3     1929.68     1866.88     21.52 o 
  -2  -2   3     4224.62     4421.11     46.42 o 
  -1  -2   3        5.40        7.07      1.12 o 
   0  -2   3     1583.15     1673.16     15.04 o 
   1  -2   3     7705.48     7924.03     66.13 o 
   2  -2   3        9.20       15.43      1.36 o 
   3  -2   3     2040.72     2105.20     19.56 o 
   4  -2   3      413.11      398.66      5.72 o 
   5  -2   3     1044.48     1009.28     11.50 o 
   6  -2   3       33.80       37.00      2.06 o 
   7  -2   3     1290.60     1309.28     24.76 o 
   8  -2   3     1999.68     1999.90     43.01 o 
   9  -2   3      383.85      372.19     14.16 o 
  10  -2   3        5.94        7.84      3.67 o 
 -12  -1   3      146.86      147.15      9.71 o 
 -11  -1   3       44.96       38.57      5.42 o 
 -10  -1   3        6.69       15.66      3.89 o 
  -9  -1   3      703.03      735.66     19.39 o 
  -8  -1   3       12.29        9.89      2.33 o 
  -7  -1   3     3166.97     3035.67     34.86 o 
  -6  -1   3     1783.01     1794.65     17.77 o 
  -5  -1   3      294.96      285.11      4.39 o 
  -4  -1   3       21.98       18.40      1.04 o 
  -3  -1   3     1465.24     1466.76     20.34 o 
  -2  -1   3     2727.71     2804.44     42.96 o 
  -1  -1   3      331.79      337.38      4.98 o 
   0  -1   3    13613.92    13399.42    116.77 o 
   1  -1   3     1933.55     2004.92     19.42 o 
   2  -1   3       12.00        7.65      0.82 o 
   3  -1   3      259.18      258.14      5.55 o 
   4  -1   3     1674.50     1609.60     16.03 o 
   5  -1   3       64.42       58.87      2.34 o 
   6  -1   3     1028.24     1021.16     12.07 o 
   7  -1   3       88.89       90.52      3.23 o 
   8  -1   3        2.13        1.28      1.58 o 
   9  -1   3      395.10      368.42     14.23 o 
  10  -1   3      142.90      150.82      9.53 o 
 -12   0   3        0.12       -0.09      3.18 o 
 -11   0   3      283.51      295.27     12.64 o 
 -10   0   3       10.78        8.53      3.49 o 
  -9   0   3      203.69      223.04      9.12 o 
  -8   0   3      861.54      856.65     13.51 o 
  -7   0   3     2772.84     2852.66     35.18 o 
  -6   0   3      621.25      623.29     12.72 o 
  -5   0   3       98.19      127.21      2.78 o 
  -4   0   3     6553.04     6128.83    102.45 o 
  -3   0   3     1135.24     1036.09      8.49 o 
  -2   0   3     2461.89     2418.96     21.02 o 
  -1   0   3     5565.81     5575.63     46.73 o 
   0   0   3    11476.77    11241.72    116.65 o 
   1   0   3     1784.48     1738.46     15.74 o 
   2   0   3      114.36      135.44      2.51 o 
   3   0   3     8702.08     9050.62     77.31 o 
   4   0   3      585.10      675.77      8.22 o 
   5   0   3      536.81      514.61      7.22 o 
   6   0   3      596.03      602.35      8.45 o 
   7   0   3      387.96      373.60      7.01 o 
   8   0   3      137.66      132.34      5.38 o 
   9   0   3      323.24      306.94     12.73 o 
  10   0   3      298.68      316.69     13.73 o 
 -12   1   3      203.15      198.48     11.05 o 
 -11   1   3      600.24      588.05     18.24 o 
 -10   1   3       88.88       80.88      6.72 o 
  -9   1   3       75.44       79.30      9.42 o 
  -8   1   3      463.31      470.40     13.40 o 
  -7   1   3     1538.14     1430.12     19.90 o 
  -6   1   3       53.71       66.01      2.26 o 
  -5   1   3     1273.67     1226.30     12.51 o 
  -4   1   3     3028.96     2975.33     26.28 o 
  -3   1   3      301.19      316.93      4.20 o 
  -2   1   3      306.87      318.22      4.97 o 
  -1   1   3      172.76      189.18      2.80 o 
   0   1   3     3946.87     3922.22     60.07 o 
   1   1   3      145.78      153.92      3.63 o 
   2   1   3     3793.35     3822.74     41.09 o 
   3   1   3     2667.80     2960.80     26.60 o 
   4   1   3      429.84      506.57      7.40 o 
   5   1   3      908.13      875.67     10.45 o 
   6   1   3      748.85      726.70     12.49 o 
   7   1   3      111.74      108.19      4.70 o 
   8   1   3       59.77       64.60      4.10 o 
   9   1   3       95.13       95.14      6.52 o 
  10   1   3       62.15       63.75      6.88 o 
 -12   2   3      188.70      192.94     10.99 o 
 -11   2   3      324.27      355.75     14.26 o 
 -10   2   3      450.92      488.38     10.70 o 
  -9   2   3      114.42      126.73      5.03 o 
  -8   2   3      656.44      621.64      8.68 o 
  -7   2   3      501.79      564.19      7.73 o 
  -6   2   3        3.14        1.71      0.78 o 
  -5   2   3     4621.03     5022.43     46.17 o 
  -4   2   3     7965.65     8251.07     59.47 o 
  -3   2   3     1351.81     1385.19     20.41 o 
  -2   2   3        5.41        5.31      0.70 o 
  -1   2   3     8551.45     8624.57    112.05 o 
   0   2   3      131.63      148.80      8.75 o 
   1   2   3     1417.53     1417.71     17.23 o 
   2   2   3     1517.70     1515.63     20.05 o 
   3   2   3      663.80      614.95      7.21 o 
   4   2   3      430.35      457.44      9.98 o 
   5   2   3     1586.79     1533.42     20.76 o 
   6   2   3      508.68      487.06     21.40 o 
   7   2   3      364.10      351.22     19.46 o 
   8   2   3       96.11      102.77      5.03 o 
   9   2   3      549.86      537.90     12.14 o 
  10   2   3       41.81       31.37      4.00 o 
 -12   3   3      210.87      228.53     12.08 o 
 -11   3   3       12.81       12.27      4.33 o 
 -10   3   3      170.39      160.70      6.11 o 
  -9   3   3       50.78       40.14      3.30 o 
  -8   3   3      226.01      231.29      9.07 o 
  -7   3   3       17.30       21.40      1.56 o 
  -6   3   3      132.64      109.60      4.93 o 
  -5   3   3     2295.56     2363.26     23.92 o 
  -4   3   3       85.48      112.38      2.48 o 
  -3   3   3     1399.53     1520.96     20.42 o 
  -2   3   3     3473.38     3550.18     30.93 o 
  -1   3   3      258.28      276.54      5.09 o 
   0   3   3     3160.09     3466.35     30.19 o 
   1   3   3       10.22        7.44      1.30 o 
   2   3   3      916.17      904.26     15.18 o 
   3   3   3       21.96       23.56      2.13 o 
   4   3   3       52.22       43.84      2.86 o 
   5   3   3     1334.14     1240.56     18.16 o 
   6   3   3     1674.48     1675.36     30.85 o 
   7   3   3      418.40      382.87      9.40 o 
   8   3   3      996.63      903.02     30.73 o 
   9   3   3      123.93      124.49      6.13 o 
 -12   4   3      174.11      194.22     11.24 o 
 -11   4   3        5.32        1.64      2.07 o 
 -10   4   3      160.99      157.23      6.18 o 
  -9   4   3      675.47      678.61     12.79 o 
  -8   4   3      131.69      126.58      6.52 o 
  -7   4   3      123.57      104.71      4.32 o 
  -6   4   3      838.76      877.02     10.22 o 
  -5   4   3       66.94       69.17      2.31 o 
  -4   4   3     1721.64     1882.89     15.66 o 
  -3   4   3     6448.28     6588.98     55.87 o 
  -2   4   3        7.02        6.96      1.15 o 
  -1   4   3        1.26        2.34      0.78 o 
   0   4   3      149.61      112.60      2.41 o 
   1   4   3     1855.48     1793.91     21.96 o 
   2   4   3        7.12        4.64      1.34 o 
   3   4   3        3.25        4.19      1.47 o 
   4   4   3      566.37      558.74     13.25 o 
   5   4   3       75.63       81.91      4.20 o 
   6   4   3      459.23      434.23     11.84 o 
   7   4   3      304.96      311.74      8.69 o 
   8   4   3      206.67      185.13      7.04 o 
   9   4   3       21.89       14.30      3.04 o 
 -12   5   3       13.73       15.50      5.07 o 
 -11   5   3       42.67       48.80      4.21 o 
 -10   5   3      313.28      335.44      9.20 o 
  -9   5   3      180.09      190.13      6.56 o 
  -8   5   3       22.88       23.37      2.67 o 
  -7   5   3      810.60      768.20     13.05 o 
  -6   5   3      686.82      731.52     12.14 o 
  -5   5   3       31.64       28.52      2.12 o 
  -4   5   3      175.25      141.37      3.23 o 
  -3   5   3      519.66      544.06      7.08 o 
  -2   5   3      222.42      241.41      4.82 o 
  -1   5   3      206.69      172.15      3.45 o 
   0   5   3     4072.01     4330.17     38.00 o 
   1   5   3     2812.78     3005.53     61.64 o 
   2   5   3      676.38      682.06     11.42 o 
   3   5   3      559.15      550.91     10.29 o 
   4   5   3       97.95      107.31      4.69 o 
   5   5   3      320.32      285.78      7.83 o 
   6   5   3      508.52      508.89     15.19 o 
   7   5   3      465.99      454.35     10.92 o 
   8   5   3       48.24       62.46      4.60 o 
 -11   6   3      149.54      162.26     11.61 o 
 -10   6   3      752.37      701.86     14.30 o 
  -9   6   3       55.81       50.90      5.67 o 
  -8   6   3        1.76        2.55      4.81 o 
  -7   6   3      398.96      398.24      8.98 o 
  -6   6   3      316.63      307.54      7.46 o 
  -5   6   3        9.51        8.52      1.45 o 
  -4   6   3      705.73      695.28      8.75 o 
  -3   6   3      233.56      210.68      4.20 o 
  -2   6   3     1367.57     1423.67     14.88 o 
  -1   6   3     1262.38     1160.04     22.66 o 
   0   6   3     2060.93     1979.22     19.41 o 
   1   6   3      211.90      211.57      7.98 o 
   2   6   3      943.27      916.05     14.43 o 
   3   6   3     1499.70     1469.81     20.78 o 
   4   6   3      184.73      176.98     13.12 o 
   5   6   3      519.76      516.25     11.15 o 
   6   6   3      237.82      266.64      8.11 o 
   7   6   3      187.77      172.73      7.00 o 
   8   6   3        3.56        2.77      2.54 o 
 -11   7   3      156.27      149.26      6.92 o 
 -10   7   3       17.01       17.39      3.05 o 
  -9   7   3       50.73       50.14      5.53 o 
  -8   7   3      263.81      276.90      7.98 o 
  -7   7   3      141.23      135.90      9.79 o 
  -6   7   3      426.63      434.77      7.68 o 
  -5   7   3        1.91        1.18      1.21 o 
  -4   7   3     1022.11     1004.69     15.25 o 
  -3   7   3      104.60      105.44      4.12 o 
  -2   7   3       14.38       12.78      1.47 o 
  -1   7   3     1174.71     1151.52     12.99 o 
   0   7   3      816.05      756.82     12.49 o 
   1   7   3        3.31        4.30      1.99 o 
   2   7   3      346.93      343.91     13.17 o 
   3   7   3      602.51      599.43     11.80 o 
   4   7   3       37.23       34.32      7.08 o 
   5   7   3      382.76      383.49      9.90 o 
   6   7   3      483.13      491.70     11.80 o 
   7   7   3       10.85       10.15      2.84 o 
 -10   8   3       98.74       88.27      5.37 o 
  -9   8   3      547.74      525.78     17.43 o 
  -8   8   3      426.33      397.71     10.02 o 
  -7   8   3      842.51      812.63     14.70 o 
  -6   8   3      109.77      102.74      3.91 o 
  -5   8   3      224.46      208.85      6.55 o 
  -4   8   3      769.25      748.78     12.92 o 
  -3   8   3        4.01        5.74      1.33 o 
  -2   8   3      447.88      444.29      7.15 o 
  -1   8   3     1162.48     1120.83     16.63 o 
   0   8   3      129.29      130.91      4.98 o 
   1   8   3      169.85      165.65      6.54 o 
   2   8   3       10.20       10.55      2.25 o 
   3   8   3      255.87      253.46      7.66 o 
   4   8   3       17.35       16.74      3.56 o 
   5   8   3      289.22      288.15      8.88 o 
   6   8   3      161.68      166.09      7.15 o 
 -10   9   3       40.26       43.93      4.36 o 
  -9   9   3      123.46      119.87      5.86 o 
  -8   9   3        6.64        6.83      2.44 o 
  -7   9   3       64.98       67.48      8.19 o 
  -6   9   3      512.01      526.73      9.30 o 
  -5   9   3       73.71       73.21      4.89 o 
  -4   9   3       69.55       72.38      4.08 o 
  -3   9   3      186.18      194.79      6.16 o 
  -2   9   3       63.86       61.05      3.66 o 
  -1   9   3       12.21       10.79      2.21 o 
   0   9   3       38.76       38.27      4.47 o 
   1   9   3      581.01      570.08     13.34 o 
   2   9   3       20.13       17.51      2.83 o 
   3   9   3      358.38      346.99      9.33 o 
   4   9   3       28.00       36.70      3.89 o 
   5   9   3      150.78      154.33      6.83 o 
  -9  10   3      102.47      133.45      6.61 o 
  -8  10   3        9.38       10.73      2.75 o 
  -7  10   3      357.70      333.91      9.44 o 
  -6  10   3      532.68      516.52      9.61 o 
  -5  10   3        5.29        3.11      1.84 o 
  -4  10   3        4.18        3.61      1.56 o 
  -3  10   3      160.19      143.73      8.62 o 
  -2  10   3      378.89      381.03     13.67 o 
  -1  10   3       78.48       70.38      4.23 o 
   0  10   3      785.38      788.81     15.81 o 
   1  10   3       43.81       50.77      3.96 o 
   2  10   3        1.35       -0.69      2.08 o 
   3  10   3       29.17       26.52      3.54 o 
   4  10   3       58.30       63.78      4.86 o 
  -8  11   3        2.17        2.05      2.32 o 
  -7  11   3      117.09      110.28      5.79 o 
  -6  11   3       16.74       12.70      2.45 o 
  -5  11   3       23.14       23.03      3.16 o 
  -4  11   3      146.18      136.95      6.30 o 
  -3  11   3      641.06      642.21     19.30 o 
  -2  11   3       31.25       20.98      4.64 o 
  -1  11   3       26.51       22.91      4.54 o 
   0  11   3      121.86      128.94      5.83 o 
   1  11   3       18.21       19.71      3.17 o 
   2  11   3        6.16        3.81      2.53 o 
   3  11   3      255.75      262.47      8.91 o 
  -6  12   3       22.76       26.89      4.09 o 
  -5  12   3       47.88       55.07      5.42 o 
  -4  12   3       18.30       21.10      3.49 o 
  -3  12   3       59.28       61.01      6.66 o 
  -2  12   3        2.07        6.44      3.67 o 
  -1  12   3        5.63       12.61      3.92 o 
   0  12   3       52.36       51.05      6.51 o 
   1  12   3        0.77        0.31      3.39 o 
  -1 -13   4        8.08        9.01      2.46 o 
   0 -13   4        1.19       -1.07      1.53 o 
   1 -13   4      109.16      109.68      5.65 o 
   2 -13   4        0.62        1.37      2.35 o 
   3 -13   4       89.80       89.24      5.44 o 
   4 -13   4       67.03       70.14      5.15 o 
  -3 -12   4      287.19      322.69     12.67 o 
  -1 -12   4       22.44       18.87      2.28 o 
   0 -12   4       15.23       20.73      3.12 o 
   1 -12   4       40.87       36.24      3.53 o 
   2 -12   4        0.45        3.36      2.16 o 
   3 -12   4       68.83       62.05      4.45 o 
   4 -12   4      154.62      171.71      6.96 o 
   5 -12   4       21.17       20.45      3.45 o 
   6 -12   4        0.14       -3.02      4.37 o 
  -4 -11   4      239.08      232.32     10.15 o 
  -2 -11   4       27.41       26.49      2.62 o 
  -1 -11   4       70.22       66.74      3.21 o 
   0 -11   4        5.02        4.20      1.53 o 
   1 -11   4      118.80      112.78      5.08 o 
   2 -11   4        0.15       -0.30      1.67 o 
   3 -11   4      437.24      410.55     11.61 o 
   4 -11   4       81.54       73.66      4.71 o 
   5 -11   4       33.14       35.52      3.77 o 
   6 -11   4        0.82        3.25      2.46 o 
   7 -11   4       30.24       27.56      4.25 o 
  -5 -10   4      218.54      199.45      9.21 o 
  -4 -10   4      557.02      544.15     15.57 o 
  -2 -10   4        0.31       -1.21      1.39 o 
  -1 -10   4       44.26       46.51      2.62 o 
   0 -10   4      874.11      898.92     11.92 o 
   1 -10   4       31.19       35.75      7.53 o 
   2 -10   4      351.17      337.74     11.44 o 
   3 -10   4      308.77      293.95      8.03 o 
   4 -10   4       76.29       72.85      4.39 o 
   5 -10   4        5.27        3.18      2.14 o 
   6 -10   4       41.64       42.28      4.03 o 
   7 -10   4       44.62       48.50      4.39 o 
   8 -10   4       57.08       58.92      4.94 o 
  -6  -9   4        0.26       -0.93      2.49 o 
  -5  -9   4      384.44      385.39     12.61 o 
  -4  -9   4      400.89      387.41     12.30 o 
  -3  -9   4        3.58        4.39      2.21 o 
  -2  -9   4      680.12      706.46     11.25 o 
  -1  -9   4     2770.68     2814.42     41.54 o 
   0  -9   4       57.98       51.15      2.75 o 
   1  -9   4      138.91      143.95      5.02 o 
   2  -9   4      462.93      457.75      9.60 o 
   3  -9   4     1346.09     1282.97     25.25 o 
   4  -9   4       93.53       92.30      5.09 o 
   5  -9   4      213.85      202.38      6.97 o 
   6  -9   4      163.40      154.78      6.31 o 
   7  -9   4        9.44        9.70      2.73 o 
   8  -9   4        4.09        3.17      5.98 o 
  -7  -8   4       54.02       49.40      5.35 o 
  -6  -8   4       26.48       35.77      4.48 o 
  -5  -8   4       12.47       13.98      3.21 o 
  -4  -8   4       96.03       82.21      5.51 o 
  -3  -8   4      709.63      778.72     16.03 o 
  -2  -8   4     1000.47      978.25     33.98 o 
  -1  -8   4       33.77       29.23      2.52 o 
   0  -8   4       93.15       93.59      5.21 o 
   1  -8   4      192.26      190.99      5.84 o 
   2  -8   4      785.19      786.89     12.94 o 
   3  -8   4      166.53      153.94      5.24 o 
   4  -8   4      180.08      171.73      5.84 o 
   5  -8   4      287.98      264.14      7.58 o 
   6  -8   4      469.52      445.75     10.49 o 
   7  -8   4       19.38       23.85      3.17 o 
   8  -8   4      149.42      134.49      6.21 o 
   9  -8   4      143.46      154.64      8.31 o 
  -8  -7   4       53.61       54.29      5.63 o 
  -7  -7   4        0.73        0.19      2.49 o 
  -6  -7   4       16.33       19.55      3.61 o 
  -5  -7   4      570.26      613.76     15.75 o 
  -4  -7   4      191.66      202.34      5.00 o 
  -3  -7   4      597.31      626.34     12.98 o 
  -2  -7   4      839.58      845.26     11.53 o 
  -1  -7   4      227.07      232.06      3.74 o 
   0  -7   4      162.24      157.66      4.15 o 
   1  -7   4       77.60       77.09      2.61 o 
   2  -7   4      123.35      117.88      4.24 o 
   3  -7   4       54.29       57.96      3.26 o 
   4  -7   4      330.55      335.55      8.28 o 
   5  -7   4      279.76      253.31      9.63 o 
   6  -7   4      291.02      269.38     12.16 o 
   7  -7   4        4.18        4.33      3.18 o 
   8  -7   4        4.92       10.46      2.96 o 
   9  -7   4       33.41       21.12      7.27 o 
  -9  -6   4      406.33      473.77     15.88 o 
  -8  -6   4       14.49       19.27      4.08 o 
  -7  -6   4      309.99      305.70     11.21 o 
  -6  -6   4      758.97      760.44     18.46 o 
  -5  -6   4      114.05      131.21      6.60 o 
  -4  -6   4      327.84      309.82      5.94 o 
  -3  -6   4      911.46      912.14     10.33 o 
  -2  -6   4      438.16      400.86      5.41 o 
  -1  -6   4       89.29       80.29      2.07 o 
   0  -6   4      273.20      293.24      6.78 o 
   1  -6   4      266.35      338.35      5.05 o 
   2  -6   4      109.90      135.98      3.28 o 
   3  -6   4       76.90       97.33      5.73 o 
   4  -6   4      781.82      736.23     12.36 o 
   5  -6   4      309.33      287.12     10.26 o 
   6  -6   4       37.49       34.26      3.16 o 
   7  -6   4      826.18      851.89     15.23 o 
   8  -6   4       26.63       29.13      3.36 o 
   9  -6   4       15.02       16.48      3.06 o 
 -10  -5   4      442.53      477.72     16.56 o 
  -9  -5   4      162.00      154.56      8.90 o 
  -8  -5   4       48.19       43.15      4.92 o 
  -7  -5   4     1002.76      892.16     21.17 o 
  -6  -5   4      233.45      209.29      8.53 o 
  -5  -5   4        0.33        1.39      0.82 o 
  -4  -5   4      104.71       82.21      2.74 o 
  -3  -5   4      225.07      198.02      3.52 o 
  -2  -5   4      142.96      164.30      2.89 o 
  -1  -5   4      127.41      110.28      4.38 o 
   0  -5   4     5325.02     5232.84     44.80 o 
   1  -5   4       24.71       18.40      1.19 o 
   2  -5   4      150.10      174.72      4.45 o 
   3  -5   4     1610.15     1576.71     17.09 o 
   4  -5   4     1059.89     1032.77     15.22 o 
   5  -5   4      101.18      101.47      4.31 o 
   6  -5   4      159.05      149.24      5.41 o 
   7  -5   4     1027.82     1005.67     16.73 o 
   8  -5   4      203.86      201.60      6.95 o 
   9  -5   4        7.13        8.23      2.51 o 
  10  -5   4       35.82       37.82      9.39 o 
 -11  -4   4      395.61      444.69     16.22 o 
 -10  -4   4       57.86       66.93      6.66 o 
  -9  -4   4       93.40       97.72      7.22 o 
  -8  -4   4     1055.17     1150.10     25.78 o 
  -7  -4   4      764.76      783.17     19.11 o 
  -6  -4   4      577.82      588.43     14.46 o 
  -5  -4   4     3458.50     3746.98     33.43 o 
  -4  -4   4     4230.14     4411.15     38.34 o 
  -3  -4   4       15.42       12.53      0.90 o 
  -2  -4   4     1074.83     1114.00     19.08 o 
  -1  -4   4     9909.31     9890.64     82.25 o 
   0  -4   4     4921.54     4816.15     41.12 o 
   1  -4   4       39.46       53.85      1.79 o 
   2  -4   4     4114.42     4275.34     43.28 o 
   3  -4   4     1046.74     1034.32     11.13 o 
   4  -4   4      196.64      172.57      3.86 o 
   5  -4   4       33.02       33.65      2.69 o 
   6  -4   4      351.03      348.37      9.23 o 
   7  -4   4      208.10      207.05      6.50 o 
   8  -4   4      134.34      152.35      6.01 o 
   9  -4   4       75.75       80.48      4.84 o 
  10  -4   4      294.89      272.11     13.26 o 
 -12  -3   4       14.41       19.58      5.17 o 
 -11  -3   4      206.95      198.14     10.68 o 
 -10  -3   4        3.59        9.99      3.86 o 
  -9  -3   4      583.72      612.42     17.78 o 
  -8  -3   4     2318.54     2270.59     42.24 o 
  -7  -3   4      558.35      573.27     10.70 o 
  -6  -3   4      233.13      263.21      4.55 o 
  -5  -3   4     1010.01     1074.15     11.29 o 
  -4  -3   4     1695.82     1554.46     31.44 o 
  -3  -3   4     5401.99     5610.28     59.26 o 
  -2  -3   4       70.31       63.74      2.42 o 
  -1  -3   4    19224.65    19072.99    160.70 o 
   0  -3   4      590.98      656.97      7.20 o 
   1  -3   4      650.99      730.54     11.20 o 
   2  -3   4     3532.73     3607.91     31.73 o 
   3  -3   4     6211.11     6459.65     55.15 o 
   4  -3   4      335.47      341.10      5.42 o 
   5  -3   4     1073.98     1041.15     16.23 o 
   6  -3   4      731.18      722.89     13.57 o 
   7  -3   4       18.90       21.28      2.61 o 
   8  -3   4       22.27       22.17      4.25 o 
   9  -3   4      662.14      655.82     20.14 o 
  10  -3   4      263.15      289.88     13.70 o 
 -12  -2   4      248.62      257.32     12.48 o 
 -11  -2   4       48.17       58.62      6.54 o 
 -10  -2   4       55.30       49.99      5.76 o 
  -9  -2   4      218.74      228.46     10.30 o 
  -8  -2   4      993.07     1003.57     23.13 o 
  -7  -2   4       40.76       48.35      3.08 o 
  -6  -2   4       57.97       53.35      2.07 o 
  -5  -2   4     1291.34     1093.14     19.66 o 
  -4  -2   4      209.17      219.00      6.12 o 
  -3  -2   4       97.30       84.20      2.79 o 
  -2  -2   4        7.10        6.33      1.06 o 
  -1  -2   4     2530.84     2713.83     28.72 o 
   0  -2   4      133.47      145.80      2.64 o 
   1  -2   4      150.83      181.15      3.09 o 
   2  -2   4      918.42      832.72      9.07 o 
   3  -2   4        2.10        0.70      0.72 o 
   4  -2   4      144.50      146.43      3.38 o 
   5  -2   4        6.65       12.72      1.45 o 
   6  -2   4     1129.43     1098.18     15.87 o 
   7  -2   4      419.48      421.73      9.21 o 
   8  -2   4      206.97      219.72     10.49 o 
   9  -2   4      251.74      259.81     12.14 o 
  10  -2   4       18.59       16.41      4.76 o 
 -12  -1   4       33.71       34.46      5.57 o 
 -11  -1   4      113.86      115.80      8.31 o 
 -10  -1   4      528.59      506.61     16.53 o 
  -9  -1   4      399.00      403.82     13.73 o 
  -8  -1   4       78.29       82.99      4.01 o 
  -7  -1   4       58.10       64.06      2.74 o 
  -6  -1   4     1868.91     1759.40     17.36 o 
  -5  -1   4     1705.71     1717.94     24.69 o 
  -4  -1   4       32.88       27.16      1.88 o 
  -3  -1   4       84.49       79.00      2.68 o 
  -2  -1   4      164.08      153.37      3.48 o 
  -1  -1   4    14818.24    15185.30    128.99 o 
   0  -1   4      144.08      182.81      4.13 o 
   1  -1   4      241.71      208.68      3.29 o 
   2  -1   4     2116.50     2232.74     20.49 o 
   3  -1   4       25.56       27.32      1.47 o 
   4  -1   4       21.67       16.72      1.37 o 
   5  -1   4     1343.82     1276.12     14.06 o 
   6  -1   4      170.52      168.73      4.21 o 
   7  -1   4      196.39      216.50      8.31 o 
   8  -1   4      380.54      382.28     14.04 o 
   9  -1   4      252.24      278.02     12.64 o 
  10  -1   4        5.52        4.39      3.36 o 
 -12   0   4       76.72       85.67      7.84 o 
 -11   0   4       45.70       35.36      5.42 o 
 -10   0   4      505.54      531.70     16.78 o 
  -9   0   4       68.93       78.35      6.48 o 
  -8   0   4        6.93        4.62      1.29 o 
  -7   0   4     1481.88     1522.41     17.70 o 
  -6   0   4      424.20      395.66      8.55 o 
  -5   0   4      905.98     1036.71     12.29 o 
  -4   0   4     3342.07     3430.26     51.23 o 
  -3   0   4       18.39       24.62      1.09 o 
  -2   0   4     3061.38     3220.07     30.09 o 
  -1   0   4      773.81      737.89      7.61 o 
   0   0   4      257.16      213.28      3.14 o 
   1   0   4       62.78       60.83      1.62 o 
   2   0   4     1287.31     1436.31     13.98 o 
   3   0   4      599.27      631.78      7.92 o 
   4   0   4     1544.03     1482.68     15.30 o 
   5   0   4      154.25      163.70      4.22 o 
   6   0   4       29.98       37.72      3.01 o 
   7   0   4      152.15      156.71      5.71 o 
   8   0   4      194.68      184.97      6.52 o 
   9   0   4        9.58       -1.25      3.27 o 
  10   0   4      102.68       97.50      8.41 o 
 -12   1   4      118.10      123.12      9.03 o 
 -11   1   4      169.36      189.64     10.27 o 
 -10   1   4      413.41      426.73     15.00 o 
  -9   1   4       41.23       33.42      2.27 o 
  -8   1   4      114.13      112.76      4.28 o 
  -7   1   4      794.20      813.74      9.96 o 
  -6   1   4      388.08      354.44      5.43 o 
  -5   1   4      144.78      119.65      6.99 o 
  -4   1   4     3055.94     3108.64     23.63 o 
  -3   1   4     6024.93     6111.67     51.48 o 
  -2   1   4    11581.57    11810.85    100.99 o 
  -1   1   4      774.05      906.15      9.17 o 
   0   1   4      641.35      626.18      8.96 o 
   1   1   4      922.88      914.15     25.51 o 
   2   1   4     2954.28     3017.85     33.84 o 
   3   1   4     3606.15     3825.20     33.92 o 
   4   1   4      393.79      440.12      6.26 o 
   5   1   4       25.28       21.63      2.41 o 
   6   1   4      220.28      222.14     14.96 o 
   7   1   4      284.19      280.15      7.79 o 
   8   1   4       19.01       19.48      3.22 o 
   9   1   4      550.50      542.50     12.26 o 
 -12   2   4        9.10        1.87      3.42 o 
 -11   2   4      546.41      492.73     16.93 o 
 -10   2   4     1001.81      974.87     24.62 o 
  -9   2   4       93.11       98.44      3.48 o 
  -8   2   4       30.74       32.32      2.01 o 
  -7   2   4      229.96      209.41      4.32 o 
  -6   2   4      119.49      127.83      3.68 o 
  -5   2   4      252.72      238.83      3.53 o 
  -4   2   4    12194.06    12322.07    149.63 o 
  -3   2   4    16168.25    16282.35    136.79 o 
  -2   2   4      220.74      258.52      3.92 o 
  -1   2   4      710.97      654.87      7.25 o 
   0   2   4     1781.07     1749.19     20.68 o 
   1   2   4      507.73      525.79      8.57 o 
   2   2   4     1429.30     1391.60     25.82 o 
   3   2   4     1124.05     1053.39     15.13 o 
   4   2   4      926.67      967.36     14.81 o 
   5   2   4     1006.55      944.43     15.11 o 
   6   2   4      764.90      757.59     13.54 o 
   7   2   4      417.78      399.16      9.64 o 
   8   2   4       10.31        3.09      6.15 o 
   9   2   4       50.63       41.04      4.05 o 
 -12   3   4      140.22      132.46      9.59 o 
 -11   3   4      110.57      101.80      7.97 o 
 -10   3   4      506.52      472.28     20.69 o 
  -9   3   4      199.35      183.28      7.47 o 
  -8   3   4       11.11       12.73      1.52 o 
  -7   3   4        2.36        2.49      1.04 o 
  -6   3   4      100.45      111.15      2.98 o 
  -5   3   4      188.60      137.08      2.71 o 
  -4   3   4     2867.68     2968.59     26.87 o 
  -3   3   4     1079.39     1087.50     11.36 o 
  -2   3   4     1742.54     1893.62     21.65 o 
  -1   3   4      773.73      683.40      7.69 o 
   0   3   4     1834.72     2011.15     41.23 o 
   1   3   4      148.45      160.90      4.57 o 
   2   3   4     1600.34     1538.30     20.58 o 
   3   3   4     1297.18     1313.79     18.25 o 
   4   3   4      224.96      210.30      6.11 o 
   5   3   4     1019.44      994.52     15.98 o 
   6   3   4      714.63      748.60     18.30 o 
   7   3   4      500.88      458.79     10.74 o 
   8   3   4       24.35       23.62      3.39 o 
   9   3   4      136.56      145.74      6.76 o 
 -12   4   4      123.77      125.17      9.18 o 
 -11   4   4      189.69      194.53     10.71 o 
 -10   4   4      122.05      119.83      5.39 o 
  -9   4   4      549.96      507.48     10.74 o 
  -8   4   4       50.82       58.15      7.00 o 
  -7   4   4       66.83       77.88      2.80 o 
  -6   4   4      366.33      384.19      6.02 o 
  -5   4   4     1238.61     1208.13     11.22 o 
  -4   4   4      246.72      235.53      4.73 o 
  -3   4   4      268.44      302.49      4.81 o 
  -2   4   4     2266.64     2163.79     31.28 o 
  -1   4   4       18.03       35.49      1.74 o 
   0   4   4      821.59      938.35     10.02 o 
   1   4   4        4.91        2.76      1.34 o 
   2   4   4     1049.76     1009.63     17.59 o 
   3   4   4       50.37       64.44      3.57 o 
   4   4   4      111.03      108.12      4.54 o 
   5   4   4      158.37      142.39      5.56 o 
   6   4   4      122.43      119.92      5.48 o 
   7   4   4      104.92      107.17      5.43 o 
   8   4   4      166.41      170.32     15.28 o 
 -12   5   4       56.65       64.69      7.32 o 
 -11   5   4       33.03       27.48      3.60 o 
 -10   5   4      365.38      332.23     11.66 o 
  -9   5   4      238.88      244.90      9.65 o 
  -8   5   4      147.92      150.13      5.50 o 
  -7   5   4      115.16      114.75      4.54 o 
  -6   5   4       94.21       88.90      4.57 o 
  -5   5   4        7.37        9.50      1.18 o 
  -4   5   4      785.55      813.22      9.72 o 
  -3   5   4     2424.58     2433.70     23.88 o 
  -2   5   4      139.29      119.46      3.00 o 
  -1   5   4      114.24      144.28      3.24 o 
   0   5   4      236.52      260.61      6.16 o 
   1   5   4      490.87      482.56     13.53 o 
   2   5   4       56.91       50.59      3.42 o 
   3   5   4      356.30      355.37     22.21 o 
   4   5   4       37.28       36.00      3.18 o 
   5   5   4       92.09      108.40      5.16 o 
   6   5   4        3.20        1.52      2.10 o 
   7   5   4      527.78      494.61     11.85 o 
   8   5   4      151.94      167.23     15.00 o 
 -11   6   4       13.20       14.68      2.95 o 
 -10   6   4      613.72      615.09     17.62 o 
  -9   6   4      120.54      133.51      5.67 o 
  -8   6   4        0.40       -0.34      1.40 o 
  -7   6   4       33.30       33.27      2.95 o 
  -6   6   4      536.20      507.54      8.11 o 
  -5   6   4        6.17        5.73      1.16 o 
  -4   6   4      162.74      166.72      3.87 o 
  -3   6   4      323.59      329.02      5.73 o 
  -2   6   4      281.83      260.46      4.84 o 
  -1   6   4      183.90      196.92      4.08 o 
   0   6   4      111.35      105.48      4.21 o 
   1   6   4     1375.37     1356.90     21.60 o 
   2   6   4       53.87       58.96      9.04 o 
   3   6   4      122.19      126.74      5.20 o 
   4   6   4      805.47      804.85     14.57 o 
   5   6   4        2.34        2.12      2.01 o 
   6   6   4      175.90      178.96      6.99 o 
   7   6   4      192.80      186.66      7.39 o 
 -11   7   4      122.68      122.85      6.24 o 
 -10   7   4      218.57      206.97      7.45 o 
  -9   7   4        1.91        7.28      3.97 o 
  -8   7   4        4.05        1.10      2.58 o 
  -7   7   4      446.42      517.13     13.76 o 
  -6   7   4      301.92      308.34      7.06 o 
  -5   7   4      117.04      130.90      4.34 o 
  -4   7   4       42.22       46.59      3.40 o 
  -3   7   4       24.09       25.15      1.87 o 
  -2   7   4       40.09       47.08      2.35 o 
  -1   7   4      314.77      325.16      7.65 o 
   0   7   4     1193.52     1129.18     16.90 o 
   1   7   4      232.47      228.20      7.94 o 
   2   7   4      169.36      169.54      5.98 o 
   3   7   4        2.98       -1.12      1.58 o 
   4   7   4      617.79      584.00     15.97 o 
   5   7   4       31.47       22.58      3.31 o 
   6   7   4      184.24      182.24      7.33 o 
 -10   8   4       53.88       50.16      9.28 o 
  -9   8   4       20.16       14.77      4.34 o 
  -8   8   4       84.17       93.24      5.06 o 
  -7   8   4      888.24      862.41     12.50 o 
  -6   8   4      223.08      204.26      5.40 o 
  -5   8   4      185.72      189.91      5.07 o 
  -4   8   4      392.15      422.82     18.10 o 
  -3   8   4      930.79      946.72     11.96 o 
  -2   8   4        5.34        6.94      1.98 o 
  -1   8   4     1355.65     1454.39     20.73 o 
   0   8   4      667.56      655.14     19.35 o 
   1   8   4      146.78      154.34      5.73 o 
   2   8   4       90.48       82.96      4.63 o 
   3   8   4      865.38      856.08     15.70 o 
   4   8   4      568.07      547.58     12.45 o 
   5   8   4       11.66       11.18      2.95 o 
   6   8   4      183.58      215.54      8.30 o 
 -10   9   4        5.65        0.23      3.13 o 
  -9   9   4       44.95       47.17     12.76 o 
  -8   9   4       60.64       62.61      4.44 o 
  -7   9   4      269.22      274.03     12.87 o 
  -6   9   4       39.44       44.62      5.21 o 
  -5   9   4       84.99       80.52      3.57 o 
  -4   9   4      496.89      514.26     15.53 o 
  -3   9   4      387.58      376.89     13.07 o 
  -2   9   4       52.93       46.01      3.46 o 
  -1   9   4       63.16       63.53      3.98 o 
   0   9   4      112.47       96.87      5.95 o 
   1   9   4        9.47        7.10      2.31 o 
   2   9   4       34.60       36.63      4.22 o 
   3   9   4       26.30       34.11      5.49 o 
   4   9   4       42.53       42.38      4.97 o 
   5   9   4       26.75       19.45      3.44 o 
  -9  10   4        3.39        0.51      2.23 o 
  -8  10   4      197.19      201.84      7.53 o 
  -7  10   4        5.44        4.16      2.31 o 
  -6  10   4      146.16      145.52      8.72 o 
  -5  10   4       20.42       24.39      2.60 o 
  -4  10   4       14.67       13.98      3.70 o 
  -3  10   4       77.15       74.68      6.48 o 
  -2  10   4      292.04      269.90     11.58 o 
  -1  10   4      229.22      219.75      7.21 o 
   0  10   4       19.31       18.04      2.97 o 
   1  10   4        8.49        7.84      2.56 o 
   2  10   4      129.13      156.55     13.93 o 
   3  10   4        1.82        2.09      2.39 o 
  -7  11   4      118.54      122.94      5.89 o 
  -6  11   4      208.12      224.44     10.02 o 
  -5  11   4       11.33        4.91      2.50 o 
  -4  11   4        0.14        0.75      3.24 o 
  -3  11   4       14.96       19.74      4.42 o 
  -2  11   4        8.35       10.55      4.05 o 
  -1  11   4       49.91       37.79      5.60 o 
   0  11   4       30.13       25.84      3.45 o 
   1  11   4      165.92      177.13      7.22 o 
   2  11   4      231.92      215.31      9.25 o 
  -5  12   4       34.69       27.03      4.33 o 
  -4  12   4       22.15       21.54      5.23 o 
  -3  12   4       15.23       13.45      4.73 o 
  -2  12   4       12.00        9.99      3.92 o 
  -1  12   4        1.14       -3.08      3.08 o 
  -3 -13   5       32.67       32.59      5.48 o 
  -1 -13   5       92.37       86.57      7.53 o 
   0 -13   5       96.71      103.78      5.45 o 
   1 -13   5        3.41        5.30      2.54 o 
   2 -13   5      253.72      243.17     11.28 o 
   3 -13   5       47.68       44.06      4.33 o 
   4 -13   5        0.60       -2.29      2.51 o 
  -4 -12   5      113.99      101.23      7.63 o 
  -1 -12   5       18.62       20.08      2.80 o 
   0 -12   5       55.02       51.29      4.39 o 
   1 -12   5      156.78      166.71      6.63 o 
   2 -12   5       35.59       38.32      3.76 o 
   3 -12   5       27.38       25.26      3.43 o 
   4 -12   5        7.21        2.35      2.34 o 
   5 -12   5      320.75      363.40     10.56 o 
  -5 -11   5      158.39      143.95      8.44 o 
  -4 -11   5       59.66       46.01      5.29 o 
  -1 -11   5        1.58        2.09      1.95 o 
   0 -11   5       96.51      103.24      7.42 o 
   1 -11   5       61.65       61.82      6.15 o 
   2 -11   5      157.91      158.22      7.56 o 
   3 -11   5       29.04       24.93      3.14 o 
   4 -11   5      841.86      824.77     18.93 o 
   5 -11   5       45.78       50.95      4.38 o 
   6 -11   5        7.51        5.22      2.65 o 
  -6 -10   5      153.67      151.70      8.65 o 
  -5 -10   5       91.19       79.38      6.29 o 
  -4 -10   5      288.71      287.64     11.33 o 
  -2 -10   5       59.97       58.74      4.51 o 
  -1 -10   5        2.53        2.29      1.72 o 
   0 -10   5      117.38      119.46      5.39 o 
   1 -10   5      543.54      529.12     10.76 o 
   2 -10   5      166.40      146.31     11.77 o 
   3 -10   5        4.44        7.89      2.90 o 
   4 -10   5      133.91      125.96      7.77 o 
   5 -10   5       54.17       57.37      4.27 o 
   6 -10   5       18.50       17.22      3.22 o 
   7 -10   5       60.95       44.88      4.41 o 
  -7  -9   5      627.45      610.90     17.99 o 
  -6  -9   5      382.68      335.52     12.33 o 
  -5  -9   5      119.95      120.78      7.28 o 
  -4  -9   5     1317.10     1305.13     27.64 o 
  -2  -9   5      132.87      137.88      4.41 o 
  -1  -9   5      684.07      710.58     24.65 o 
   0  -9   5     1415.19     1419.18     19.72 o 
   1  -9   5      232.09      223.34      6.36 o 
   2  -9   5      117.58      117.96      4.83 o 
   3  -9   5      650.77      654.13     12.41 o 
   4  -9   5       91.57       86.53     11.58 o 
   5  -9   5      451.01      457.77     10.68 o 
   6  -9   5      431.71      398.56     10.31 o 
   7  -9   5      101.76      111.76      5.85 o 
   8  -9   5       32.68       28.65      5.03 o 
  -8  -8   5      108.16      102.85      7.47 o 
  -7  -8   5      109.14      120.78      7.69 o 
  -6  -8   5        7.56        1.12      2.61 o 
  -5  -8   5       31.48       36.27      4.20 o 
  -4  -8   5      944.19      960.49     21.51 o 
  -3  -8   5      691.25      696.21     10.18 o 
  -2  -8   5       24.48       30.18      2.09 o 
  -1  -8   5     3272.34     3323.08     30.87 o 
   0  -8   5     2106.54     2180.39     21.50 o 
   1  -8   5       18.48       21.25      2.19 o 
   2  -8   5      157.32      140.35      4.97 o 
   3  -8   5      595.71      614.51     12.73 o 
   4  -8   5      397.31      377.54      8.93 o 
   5  -8   5       85.92       84.51      5.32 o 
   6  -8   5      815.45      828.45     15.94 o 
   7  -8   5      230.96      226.86      7.86 o 
   8  -8   5        1.19        0.63      2.23 o 
  -9  -7   5       16.46       15.91      4.33 o 
  -8  -7   5       17.27       19.74      4.20 o 
  -7  -7   5      179.29      190.73      9.15 o 
  -6  -7   5        2.93        2.27      2.61 o 
  -5  -7   5      208.16      205.43      8.72 o 
  -4  -7   5     1468.11     1505.63     20.58 o 
  -3  -7   5       82.67       80.55      2.98 o 
  -2  -7   5      717.20      697.23      8.39 o 
  -1  -7   5     2219.22     2193.49     21.22 o 
   0  -7   5       30.05       26.13      1.65 o 
   1  -7   5       72.65       77.26      2.54 o 
   2  -7   5      126.27      107.00      8.03 o 
   3  -7   5       76.34       78.24      6.97 o 
   4  -7   5       42.80       48.46      3.28 o 
   5  -7   5      362.30      363.62      8.86 o 
   6  -7   5     1684.23     1661.46     24.14 o 
   7  -7   5       59.87       61.60      4.36 o 
   8  -7   5       73.69       82.17     12.33 o 
   9  -7   5       10.66       12.32      3.01 o 
 -10  -6   5        4.60        4.33      3.74 o 
  -9  -6   5      178.00      187.65     10.05 o 
  -8  -6   5      588.01      577.84     17.15 o 
  -7  -6   5      135.41      135.54      7.75 o 
  -6  -6   5       11.71       10.74      3.08 o 
  -5  -6   5      119.69      102.90      4.31 o 
  -4  -6   5      644.63      691.32     11.92 o 
  -3  -6   5      772.52      826.01      8.03 o 
  -2  -6   5      213.24      211.19      4.58 o 
  -1  -6   5     6214.34     6353.83    105.82 o 
   0  -6   5     1442.24     1430.06     14.60 o 
   1  -6   5      104.44      131.25      5.45 o 
   2  -6   5       80.54       75.21      2.39 o 
   3  -6   5      211.78      199.30      7.61 o 
   4  -6   5      134.72      140.25      5.07 o 
   5  -6   5     2338.72     2237.82     29.01 o 
   6  -6   5      779.42      757.04     13.86 o 
   7  -6   5      174.04      182.11      6.54 o 
   8  -6   5        5.74        5.07      2.28 o 
   9  -6   5      365.63      362.31     10.29 o 
 -11  -5   5       28.93       29.98      5.60 o 
 -10  -5   5      529.15      566.88     18.30 o 
  -9  -5   5     1497.90     1523.41     33.06 o 
  -8  -5   5     1297.91     1358.70     29.54 o 
  -7  -5   5      249.43      260.37     10.40 o 
  -6  -5   5      821.94      814.38     13.57 o 
  -5  -5   5        3.14        4.38      1.67 o 
  -4  -5   5      869.96      967.42     18.90 o 
  -3  -5   5     1117.47     1135.86     11.78 o 
  -2  -5   5     1715.30     1801.02     20.56 o 
  -1  -5   5     1227.87     1295.66     13.13 o 
   0  -5   5     1273.31     1334.09     17.50 o 
   1  -5   5        9.21        6.61      0.95 o 
   2  -5   5      493.36      497.23      6.65 o 
   3  -5   5      267.13      270.57      4.68 o 
   4  -5   5      269.49      264.22      6.72 o 
   5  -5   5        4.54        4.93      2.13 o 
   6  -5   5      264.92      253.90      7.20 o 
   7  -5   5      195.44      199.05      6.80 o 
   8  -5   5      240.49      231.28      7.73 o 
   9  -5   5       19.54       25.71      5.15 o 
 -12  -4   5      132.56      137.53      9.90 o 
 -11  -4   5      282.90      296.48     13.39 o 
 -10  -4   5       50.72       52.42      6.10 o 
  -9  -4   5     1212.69     1274.43     29.08 o 
  -8  -4   5       53.74       53.17      5.54 o 
  -7  -4   5     1082.38     1053.18     46.94 o 
  -6  -4   5      971.65      907.47     14.31 o 
  -5  -4   5       57.40       53.95      3.92 o 
  -4  -4   5      587.32      566.46      9.53 o 
  -3  -4   5      207.98      265.87      4.22 o 
  -2  -4   5      409.87      448.07      6.60 o 
  -1  -4   5     1045.82     1148.39     14.39 o 
   0  -4   5    10799.07    11299.92     93.62 o 
   1  -4   5     3226.20     3257.61     29.12 o 
   2  -4   5        3.59        4.87      0.90 o 
   3  -4   5      466.82      447.16      6.53 o 
   4  -4   5      130.16      127.23      3.87 o 
   5  -4   5        2.02        2.53      1.47 o 
   6  -4   5      275.42      307.62     12.23 o 
   7  -4   5     1003.82      954.89     16.04 o 
   8  -4   5      426.00      414.36     10.07 o 
   9  -4   5      123.37      126.14      9.21 o 
 -12  -3   5       19.68       16.62      5.14 o 
 -11  -3   5      359.10      327.21     13.95 o 
 -10  -3   5       25.80       15.81      4.36 o 
  -9  -3   5      472.68      462.28     15.19 o 
  -8  -3   5     1217.16     1258.79     19.07 o 
  -7  -3   5     1840.02     1730.54     23.32 o 
  -6  -3   5     1109.64     1099.17     40.47 o 
  -5  -3   5       90.27      100.93      7.16 o 
  -4  -3   5     1378.56     1320.20     17.25 o 
  -3  -3   5     6364.04     6288.67     66.37 o 
  -2  -3   5       93.56      101.96      2.17 o 
  -1  -3   5     3643.45     3781.08     39.78 o 
   0  -3   5    13243.02    13489.97    112.73 o 
   1  -3   5     2921.43     3061.34     27.44 o 
   2  -3   5      121.10      106.87      3.43 o 
   3  -3   5     3202.64     3332.94     30.34 o 
   4  -3   5      386.21      352.57      5.80 o 
   5  -3   5       35.58       36.67      3.95 o 
   6  -3   5      185.81      174.99      5.66 o 
   7  -3   5        6.88        4.53      2.03 o 
   8  -3   5       65.87       47.04      6.07 o 
   9  -3   5       23.10       19.49      4.95 o 
 -12  -2   5       25.96       19.33      4.98 o 
 -11  -2   5       59.32       62.04      6.82 o 
 -10  -2   5       16.74       17.74      4.54 o 
  -9  -2   5        9.70        9.92      3.32 o 
  -8  -2   5      638.78      629.49     11.82 o 
  -7  -2   5     2678.51     2665.02     32.51 o 
  -6  -2   5     2076.67     2153.27     26.69 o 
  -5  -2   5      121.69      151.58      4.44 o 
  -4  -2   5     4000.22     3839.02     42.32 o 
  -3  -2   5     2896.73     2973.53     33.19 o 
  -2  -2   5      189.93      210.42      3.22 o 
  -1  -2   5     2463.84     2506.27     27.26 o 
   0  -2   5     4352.19     4374.35     37.67 o 
   1  -2   5     1295.67     1382.48     13.70 o 
   2  -2   5      985.67      975.15     10.64 o 
   3  -2   5     6798.91     7006.50     59.96 o 
   4  -2   5      185.57      185.55      4.01 o 
   5  -2   5        5.45        2.93      1.18 o 
   6  -2   5      180.21      163.98      4.31 o 
   7  -2   5      581.86      556.42     17.12 o 
   8  -2   5       73.36       94.36      7.66 o 
   9  -2   5      334.36      335.39     14.32 o 
 -12  -1   5        5.16        6.54      3.98 o 
 -11  -1   5       35.40       48.28      6.16 o 
 -10  -1   5       13.65       14.54      4.02 o 
  -9  -1   5       72.24       68.35      4.89 o 
  -8  -1   5     1385.27     1374.78     19.76 o 
  -7  -1   5      298.94      279.75      6.82 o 
  -6  -1   5      632.19      682.54      8.21 o 
  -5  -1   5     2646.87     2673.12     24.31 o 
  -4  -1   5      297.35      246.99      5.38 o 
  -3  -1   5        0.30       -0.30      0.85 o 
  -2  -1   5      140.72      134.10      2.49 o 
  -1  -1   5     3282.62     3238.55     28.29 o 
   0  -1   5       70.53       86.59      3.02 o 
   1  -1   5      602.70      604.79      7.12 o 
   2  -1   5     6389.35     6665.04     56.76 o 
   3  -1   5     1402.52     1421.81     14.68 o 
   4  -1   5        0.25        1.55      0.96 o 
   5  -1   5      169.60      160.60      3.95 o 
   6  -1   5     1972.17     1907.32     55.35 o 
   7  -1   5      600.44      566.29     11.47 o 
   8  -1   5        6.36        3.86      3.05 o 
   9  -1   5       60.42       75.05      7.38 o 
 -12   0   5      392.09      420.63     16.44 o 
 -11   0   5      666.47      672.07     20.33 o 
 -10   0   5        0.86        1.12      2.71 o 
  -9   0   5     1030.46     1080.81     27.89 o 
  -8   0   5      729.99      734.31     12.68 o 
  -7   0   5       10.68       14.48      1.42 o 
  -6   0   5        4.98        2.49      1.00 o 
  -5   0   5     4422.38     4750.71     58.17 o 
  -4   0   5      434.84      429.57      5.49 o 
  -3   0   5        1.96        0.86      0.55 o 
  -2   0   5     1071.57     1111.80     11.11 o 
  -1   0   5        4.21        5.73      0.75 o 
   0   0   5      615.07      599.88      6.89 o 
   1   0   5      157.10      143.24      2.73 o 
   2   0   5        5.20        7.48      1.25 o 
   3   0   5      442.17      520.61      6.87 o 
   4   0   5     1114.18     1140.71     12.66 o 
   5   0   5     1572.76     1546.34     25.14 o 
   6   0   5       97.51      118.18      6.18 o 
   7   0   5        8.58        5.69      2.10 o 
   8   0   5      331.93      317.83      9.01 o 
   9   0   5       32.14       41.12      6.04 o 
 -12   1   5      164.14      185.25     11.05 o 
 -11   1   5       14.51       10.52      3.95 o 
 -10   1   5       52.70       56.76      6.40 o 
  -9   1   5      603.44      614.88     11.59 o 
  -8   1   5       34.85       28.35      1.95 o 
  -7   1   5      488.20      451.82      6.76 o 
  -6   1   5      479.51      474.58      6.60 o 
  -5   1   5      778.64      793.29      7.68 o 
  -4   1   5     3392.24     3542.76     31.31 o 
  -3   1   5     4950.83     5154.77     44.12 o 
  -2   1   5     1262.35     1252.21     12.44 o 
  -1   1   5      947.69     1045.51     10.70 o 
   0   1   5        3.19        2.62      2.48 o 
   1   1   5      497.95      491.87      8.42 o 
   2   1   5      125.29      115.48      6.09 o 
   3   1   5      408.40      376.40      5.28 o 
   4   1   5     1881.63     1897.50     24.57 o 
   5   1   5      763.25      776.11     13.47 o 
   6   1   5       68.27       64.48      3.94 o 
   7   1   5       51.23       65.65      4.19 o 
   8   1   5      642.20      586.26     12.69 o 
   9   1   5       23.80       39.64      4.04 o 
 -12   2   5      248.63      246.89     12.55 o 
 -11   2   5       83.92       99.93      8.09 o 
 -10   2   5     1317.83     1359.07     31.25 o 
  -9   2   5      347.08      381.14      6.84 o 
  -8   2   5        0.10       -0.98      0.98 o 
  -7   2   5     1240.06     1258.31     13.86 o 
  -6   2   5     2388.31     2422.53     25.22 o 
  -5   2   5     1327.21     1421.15     12.42 o 
  -4   2   5     3449.82     3530.09     31.45 o 
  -3   2   5     3702.12     3681.48     32.52 o 
  -2   2   5      677.69      630.49      7.44 o 
  -1   2   5     3436.23     3786.85     33.18 o 
   0   2   5       60.47       40.05      3.56 o 
   1   2   5     1087.39     1034.37     35.08 o 
   2   2   5      433.63      417.31      8.18 o 
   3   2   5     1752.65     1595.14     21.30 o 
   4   2   5       10.74       10.45      3.13 o 
   5   2   5       32.71       26.00      3.21 o 
   6   2   5       12.87       12.44      3.21 o 
   7   2   5      134.51      130.34      5.78 o 
   8   2   5       38.32       32.86      3.72 o 
   9   2   5       37.12       22.76      3.61 o 
 -12   3   5        0.37       -1.34      3.08 o 
 -11   3   5       18.61       22.13      5.01 o 
 -10   3   5      532.74      516.51     17.15 o 
  -9   3   5      128.63      145.49      5.36 o 
  -8   3   5       32.95       38.27      2.19 o 
  -7   3   5      896.51      893.97     10.91 o 
  -6   3   5      147.44      145.66      3.02 o 
  -5   3   5      655.99      677.19      8.48 o 
  -4   3   5      223.71      199.53      3.88 o 
  -3   3   5     5840.02     5872.21     50.43 o 
  -2   3   5      514.74      434.26      5.90 o 
  -1   3   5      123.23      146.59      2.95 o 
   0   3   5     4363.62     4427.20     48.21 o 
   1   3   5       10.18       12.14      1.78 o 
   2   3   5      353.42      380.98     13.42 o 
   3   3   5     1421.07     1344.56     19.10 o 
   4   3   5      747.42      745.00     16.20 o 
   5   3   5       13.30       10.11      2.30 o 
   6   3   5      158.87      169.41      6.45 o 
   7   3   5      265.51      258.31     13.23 o 
   8   3   5       25.63       24.50      3.55 o 
 -12   4   5        7.35        5.63      4.23 o 
 -11   4   5      244.98      247.33     12.45 o 
 -10   4   5      105.40      107.96      5.11 o 
  -9   4   5        0.46       -0.49      1.47 o 
  -8   4   5       26.61       23.33      2.57 o 
  -7   4   5      343.79      357.37      6.10 o 
  -6   4   5      821.36      768.07      8.34 o 
  -5   4   5      671.38      662.26      8.57 o 
  -4   4   5     2099.52     2132.14     20.70 o 
  -3   4   5      383.22      377.91      5.75 o 
  -2   4   5      420.79      420.55      6.01 o 
  -1   4   5     1570.21     1493.45     27.65 o 
   0   4   5     1045.51     1046.03     15.02 o 
   1   4   5      367.22      373.40      9.88 o 
   2   4   5      380.00      347.63      7.99 o 
   3   4   5     1770.10     1705.42     23.27 o 
   4   4   5      247.60      229.32      6.96 o 
   5   4   5        7.70        7.52      2.19 o 
   6   4   5      405.50      382.96     10.04 o 
   7   4   5      203.27      185.43      7.22 o 
   8   4   5       12.69       16.63      3.37 o 
 -12   5   5        6.36        8.53      4.39 o 
 -11   5   5      121.85       95.41      8.22 o 
 -10   5   5        9.64       10.17      2.43 o 
  -9   5   5        1.28       -0.10      1.60 o 
  -8   5   5       76.94       72.08      6.96 o 
  -7   5   5      439.25      424.33      9.07 o 
  -6   5   5        3.60        3.45      1.02 o 
  -5   5   5      600.32      590.19      8.14 o 
  -4   5   5      275.04      299.05      5.32 o 
  -3   5   5      144.52      147.23      6.08 o 
  -2   5   5      461.60      469.05      6.75 o 
  -1   5   5     1541.07     1581.68     20.78 o 
   0   5   5      873.48      856.86     13.54 o 
   1   5   5      272.05      262.59      6.85 o 
   2   5   5       88.78       87.58      8.75 o 
   3   5   5      787.01      749.53     13.53 o 
   4   5   5      339.56      339.84      8.91 o 
   5   5   5      753.24      757.38     14.65 o 
   6   5   5      322.63      330.92      9.58 o 
   7   5   5        5.51        2.29      2.39 o 
 -11   6   5       44.12       41.32      4.01 o 
 -10   6   5       13.53       12.04      2.56 o 
  -9   6   5      828.13      792.01     29.93 o 
  -8   6   5      394.59      364.46      8.92 o 
  -7   6   5       61.03       61.50      2.98 o 
  -6   6   5      471.16      451.18      7.60 o 
  -5   6   5      423.18      404.47      6.62 o 
  -4   6   5       67.35       63.17      2.63 o 
  -3   6   5      862.52      845.10     11.47 o 
  -2   6   5     2224.64     2296.65     22.58 o 
  -1   6   5      830.86      876.12     13.93 o 
   0   6   5       26.42       31.11      7.08 o 
   1   6   5      504.17      491.70     10.08 o 
   2   6   5       63.05       71.85      4.13 o 
   3   6   5      297.12      297.92      8.28 o 
   4   6   5      407.43      397.21      9.97 o 
   5   6   5      120.66      131.36      6.00 o 
   6   6   5       12.20       12.98      3.12 o 
   7   6   5       93.62       90.70      5.82 o 
 -11   7   5       10.38        2.76      2.28 o 
 -10   7   5       35.50       40.15      4.39 o 
  -9   7   5      157.59      150.10      6.14 o 
  -8   7   5       54.04       60.37      6.99 o 
  -7   7   5       26.66       27.40      2.42 o 
  -6   7   5      701.79      748.19     13.50 o 
  -5   7   5        1.61        1.06      1.56 o 
  -4   7   5      168.78      170.38      4.29 o 
  -3   7   5      117.54      137.38      3.84 o 
  -2   7   5      613.43      615.43     11.33 o 
  -1   7   5       49.71       45.15      3.25 o 
   0   7   5      251.28      254.85      7.10 o 
   1   7   5      359.71      371.52     22.37 o 
   2   7   5        1.25        4.75      2.54 o 
   3   7   5        4.36        3.13      2.16 o 
   4   7   5      157.80      153.92      9.62 o 
   5   7   5      155.83      168.20      7.21 o 
   6   7   5       27.65       29.69      3.94 o 
 -10   8   5      122.58      125.43      6.15 o 
  -9   8   5      112.66      132.81      6.08 o 
  -8   8   5       42.00       44.76      5.59 o 
  -7   8   5      729.01      736.25     11.37 o 
  -6   8   5       30.48       28.25      2.47 o 
  -5   8   5        7.76        3.06      1.74 o 
  -4   8   5        2.15        2.40      1.73 o 
  -3   8   5      243.54      257.13      7.10 o 
  -2   8   5       32.48       32.89      3.05 o 
  -1   8   5      244.41      242.11     12.28 o 
   0   8   5      492.48      488.49     28.73 o 
   1   8   5        4.80        4.10      2.16 o 
   2   8   5        1.46        2.64      2.09 o 
   3   8   5       83.34       75.13      4.87 o 
   4   8   5      134.47      153.09     12.84 o 
   5   8   5       12.56        6.71      2.73 o 
  -9   9   5      177.76      155.34      9.84 o 
  -8   9   5       12.36        7.32      2.49 o 
  -7   9   5      230.77      214.93      5.99 o 
  -6   9   5       51.83       54.95      3.26 o 
  -5   9   5        6.83        6.07      2.01 o 
  -4   9   5       21.21       21.11      4.30 o 
  -3   9   5      388.96      395.76     14.01 o 
  -2   9   5       20.93       22.72      2.91 o 
  -1   9   5      139.39      137.05      5.73 o 
   0   9   5      159.63      154.91      6.80 o 
   1   9   5      142.49      136.45      8.67 o 
   2   9   5       11.56       10.34      5.85 o 
   3   9   5      125.78      127.60     10.68 o 
   4   9   5      187.93      196.51      7.82 o 
  -8  10   5       61.14       60.04      4.65 o 
  -7  10   5       60.30       64.13      3.75 o 
  -6  10   5       23.83       17.30      2.41 o 
  -5  10   5      102.19      118.36      8.34 o 
  -4  10   5      131.66      116.43      8.16 o 
  -3  10   5       42.96       51.99      5.88 o 
  -2  10   5        1.70        0.93      2.99 o 
  -1  10   5        6.56        4.56      2.31 o 
   0  10   5       98.48      104.83      5.51 o 
   1  10   5        6.65        7.29      2.67 o 
   2  10   5      170.51      164.49      7.02 o 
  -7  11   5       76.60       73.82      4.15 o 
  -6  11   5        1.61        0.15      2.32 o 
  -5  11   5      140.39      162.64      7.09 o 
  -4  11   5      228.09      259.13     12.33 o 
  -3  11   5        9.89        9.56      3.86 o 
  -2  11   5        0.76        0.90      2.93 o 
  -1  11   5       63.66       69.08      6.97 o 
   0  11   5        5.96        3.17      2.47 o 
   1  11   5       39.49       36.97      4.25 o 
  -3 -13   6      196.19      188.68     10.68 o 
  -1 -13   6      169.70      172.15     10.18 o 
   0 -13   6       36.06       34.65      5.79 o 
   1 -13   6        0.36        0.46      2.60 o 
   2 -13   6      165.16      153.61      7.36 o 
   3 -13   6      421.59      413.00     11.20 o 
  -5 -12   6      109.75      106.00      8.09 o 
  -4 -12   6      392.54      386.45     14.69 o 
  -1 -12   6        9.28        4.23      3.42 o 
   0 -12   6       37.93       42.63      3.69 o 
   1 -12   6       10.39        6.29      2.39 o 
   2 -12   6       54.78       64.40      4.57 o 
   3 -12   6       53.36       58.43      8.23 o 
   4 -12   6        4.09        6.04      2.73 o 
   5 -12   6       43.92       37.56      4.34 o 
  -6 -11   6        9.55        9.12      3.74 o 
  -5 -11   6      351.75      349.71     13.60 o 
  -4 -11   6      171.99      171.74      9.40 o 
  -1 -11   6       11.28       13.22      2.76 o 
   0 -11   6        1.00        0.18      3.14 o 
   1 -11   6       61.88       65.14      4.11 o 
   2 -11   6      105.40      116.20      5.39 o 
   3 -11   6       49.72       43.69      3.87 o 
   4 -11   6        7.89        6.69      2.60 o 
   5 -11   6       15.93       19.51      3.35 o 
   6 -11   6      291.88      315.37      9.97 o 
  -7 -10   6       62.54       58.99      6.35 o 
  -6 -10   6       99.99      110.79      7.69 o 
  -5 -10   6      167.62      155.93      8.78 o 
  -4 -10   6        2.48        1.56      2.77 o 
  -1 -10   6       21.64       22.38      2.62 o 
   0 -10   6        1.29        0.73      1.60 o 
   1 -10   6       64.97       55.33      3.66 o 
   2 -10   6      822.82      776.97     14.10 o 
   3 -10   6      365.28      355.36     19.08 o 
   4 -10   6       42.13       42.48      4.78 o 
   5 -10   6      349.50      365.98      9.99 o 
   6 -10   6       81.90       95.65      5.60 o 
   7 -10   6        0.97       -0.23      2.47 o 
  -8  -9   6        3.77        2.90      3.42 o 
  -7  -9   6      278.59      281.73     11.99 o 
  -6  -9   6      100.62      100.80      7.16 o 
  -5  -9   6      261.25      254.49     10.65 o 
  -4  -9   6        1.27        3.42      2.68 o 
  -2  -9   6      467.00      455.32      8.57 o 
  -1  -9   6      218.49      232.14      6.23 o 
   0  -9   6        6.67        3.61      1.66 o 
   1  -9   6      653.75      644.14     11.88 o 
   2  -9   6        6.57        7.79      2.13 o 
   3  -9   6       91.96       89.47      4.57 o 
   4  -9   6        8.28        7.67      2.25 o 
   5  -9   6       90.96       92.27      7.30 o 
   6  -9   6        4.41        3.46      2.30 o 
   7  -9   6      342.24      341.22     17.65 o 
  -9  -8   6       88.82       97.09      8.16 o 
  -8  -8   6        0.05       -0.44      2.83 o 
  -7  -8   6      342.45      378.01     13.57 o 
  -6  -8   6      292.01      329.11     11.99 o 
  -5  -8   6        1.77        3.27      2.74 o 
  -4  -8   6     1577.76     1578.37     35.22 o 
  -3  -8   6     1900.42     1922.75     35.02 o 
  -2  -8   6     2097.34     2158.41     47.85 o 
  -1  -8   6       20.05       18.95      1.68 o 
   0  -8   6     1221.48     1237.94     13.89 o 
   1  -8   6       54.65       52.68      3.20 o 
   2  -8   6        1.05        1.81      2.40 o 
   3  -8   6      389.61      387.54     16.84 o 
   4  -8   6      703.79      686.49     12.98 o 
   5  -8   6        7.39       12.43      2.60 o 
   6  -8   6      299.00      304.07      8.91 o 
   7  -8   6      520.85      506.32     12.20 o 
   8  -8   6       22.69       27.15      3.89 o 
 -10  -7   6      293.70      295.27     13.35 o 
  -9  -7   6      277.89      268.34     12.27 o 
  -8  -7   6       12.48       11.36      3.67 o 
  -7  -7   6      273.74      271.08     11.18 o 
  -6  -7   6      142.06      146.61      5.46 o 
  -5  -7   6       21.76       19.11      2.42 o 
  -4  -7   6      692.20      699.46     12.12 o 
  -3  -7   6     1360.61     1335.55     16.90 o 
  -2  -7   6      505.90      534.55      8.65 o 
  -1  -7   6     2208.39     2193.73     26.63 o 
   0  -7   6     1779.04     1785.97     21.72 o 
   1  -7   6      688.90      687.48     11.47 o 
   2  -7   6      324.60      333.49     12.19 o 
   3  -7   6      221.54      206.72      6.09 o 
   4  -7   6        3.34        3.29      1.85 o 
   5  -7   6      203.63      208.73      6.74 o 
   6  -7   6      759.75      776.80     22.83 o 
   7  -7   6      365.27      368.66      9.92 o 
   8  -7   6       44.59       56.90      5.74 o 
 -11  -6   6      206.54      217.97     12.05 o 
 -10  -6   6       17.31       11.33      4.45 o 
  -9  -6   6      369.16      376.21     14.41 o 
  -8  -6   6      508.52      496.06     15.91 o 
  -7  -6   6      180.15      154.47      5.78 o 
  -6  -6   6       63.32       63.42      5.40 o 
  -5  -6   6      619.72      634.55     11.42 o 
  -4  -6   6      129.95      130.62      4.60 o 
  -3  -6   6       92.25      114.58      2.87 o 
  -2  -6   6      714.87      773.20     10.83 o 
  -1  -6   6     7852.79     8185.51     69.45 o 
   0  -6   6       95.02       89.53      3.19 o 
   1  -6   6       28.01       33.66      3.41 o 
   2  -6   6      100.22       99.04      3.96 o 
   3  -6   6       32.77       27.12      2.57 o 
   4  -6   6      262.26      247.14      6.86 o 
   5  -6   6      187.17      180.58      6.85 o 
   6  -6   6      363.88      370.67      9.34 o 
   7  -6   6       56.07       48.15      5.18 o 
   8  -6   6        3.04        1.21      3.28 o 
 -11  -5   6       72.73       73.53      7.47 o 
 -10  -5   6      216.69      203.09     10.80 o 
  -9  -5   6        2.73       -1.90      2.77 o 
  -8  -5   6     1126.80     1137.19     18.44 o 
  -7  -5   6      142.42      142.05      5.44 o 
  -6  -5   6       11.76       14.09      2.26 o 
  -5  -5   6      440.62      423.72      8.68 o 
  -4  -5   6      417.62      394.31     10.44 o 
  -3  -5   6       25.91       25.13      1.43 o 
  -2  -5   6      572.21      602.64     10.30 o 
  -1  -5   6      571.76      529.34     11.75 o 
   0  -5   6      183.93      222.97      4.11 o 
   1  -5   6       21.90       36.90      1.84 o 
   2  -5   6     2312.94     2352.77     22.61 o 
   3  -5   6     1613.38     1586.96     21.13 o 
   4  -5   6      389.21      386.86      9.31 o 
   5  -5   6      200.92      169.24      5.77 o 
   6  -5   6       20.67       25.54      2.96 o 
   7  -5   6       73.03       69.43      4.40 o 
   8  -5   6       73.97       81.29      4.89 o 
   9  -5   6      403.66      410.51     16.93 o 
 -12  -4   6      162.81      192.17     11.77 o 
 -11  -4   6       13.19       14.63      4.64 o 
 -10  -4   6       42.95       32.50      5.48 o 
  -9  -4   6      636.74      632.75     18.77 o 
  -8  -4   6      753.72      778.14     19.16 o 
  -7  -4   6        6.34        6.93      1.94 o 
  -6  -4   6      399.63      325.85     12.23 o 
  -5  -4   6      280.25      344.09     10.29 o 
  -4  -4   6       23.69       20.90      1.98 o 
  -3  -4   6       58.33       62.98      1.89 o 
  -2  -4   6       14.24       20.38      1.42 o 
  -1  -4   6      313.71      314.94      4.78 o 
   0  -4   6     1063.88     1107.81     11.80 o 
   1  -4   6       44.11       30.75      2.49 o 
   2  -4   6     2514.49     2490.75     23.65 o 
   3  -4   6      178.62      172.96      3.94 o 
   4  -4   6       89.77       85.06      8.78 o 
   5  -4   6      186.52      186.36      5.82 o 
   6  -4   6       15.15        9.93      2.19 o 
   7  -4   6        6.27        6.61      2.76 o 
   8  -4   6      503.67      467.26     16.97 o 
   9  -4   6      204.17      236.40     12.70 o 
 -12  -3   6      157.42      149.86     10.40 o 
 -11  -3   6       56.36       60.14      6.94 o 
 -10  -3   6      286.30      284.06     12.64 o 
  -9  -3   6      912.84      908.45     16.00 o 
  -8  -3   6      150.90      152.94     15.08 o 
  -7  -3   6      669.16      658.21     11.97 o 
  -6  -3   6     2241.29     2119.11     26.82 o 
  -5  -3   6     3831.14     4014.10     45.19 o 
  -4  -3   6       13.79        7.60      3.18 o 
  -3  -3   6      161.58      134.17      3.96 o 
  -2  -3   6       44.71       35.40      2.71 o 
  -1  -3   6       80.60       89.44      2.85 o 
   0  -3   6      386.13      348.52      5.15 o 
   1  -3   6     4664.18     4766.43     41.62 o 
   2  -3   6     1986.28     2057.17     20.02 o 
   3  -3   6     1490.18     1612.13     16.72 o 
   4  -3   6       22.81       19.78      1.69 o 
   5  -3   6      100.57      109.31      4.14 o 
   6  -3   6        7.51       10.36      2.24 o 
   7  -3   6      394.94      436.63     15.57 o 
   8  -3   6      358.05      395.29     15.57 o 
   9  -3   6      103.42       87.38      8.56 o 
 -12  -2   6      468.90      480.59     18.02 o 
 -11  -2   6       68.80       69.73      7.13 o 
 -10  -2   6      222.40      245.26      7.77 o 
  -9  -2   6      159.60      181.05      6.33 o 
  -8  -2   6      324.58      349.87      9.76 o 
  -7  -2   6     2066.82     1961.70     52.27 o 
  -6  -2   6     2558.06     2462.63     70.09 o 
  -5  -2   6     1037.66     1108.97     15.71 o 
  -4  -2   6       35.75       30.83      4.31 o 
  -3  -2   6     1641.80     1503.11     14.42 o 
  -2  -2   6       37.99       48.02      1.69 o 
  -1  -2   6      745.63      668.37      9.48 o 
   0  -2   6     3554.05     3540.89     31.42 o 
   1  -2   6     6346.97     6544.71     71.47 o 
   2  -2   6      285.10      341.61      6.03 o 
   3  -2   6      489.90      503.26      7.15 o 
   4  -2   6      862.91      819.66     10.33 o 
   5  -2   6      168.52      200.53      4.63 o 
   6  -2   6       82.31       73.64      4.16 o 
   7  -2   6      352.33      360.67     14.23 o 
   8  -2   6      243.93      213.18     11.39 o 
   9  -2   6        3.90        6.16      3.98 o 
 -12  -1   6       18.14       20.55      5.32 o 
 -11  -1   6      174.65      179.84     10.46 o 
 -10  -1   6       97.53      105.43      5.16 o 
  -9  -1   6       21.88       20.72      2.72 o 
  -8  -1   6      152.29      158.36      5.47 o 
  -7  -1   6      343.67      276.50     16.83 o 
  -6  -1   6     2414.07     2363.65     28.89 o 
  -5  -1   6      179.34      166.20      2.97 o 
  -4  -1   6     4816.28     4807.02     41.46 o 
  -3  -1   6     3264.21     3308.86     29.22 o 
  -2  -1   6      886.10      945.00      9.97 o 
  -1  -1   6      288.51      278.78      4.28 o 
   0  -1   6     2749.20     2720.18     30.60 o 
   1  -1   6        1.45        4.39      3.65 o 
   2  -1   6      489.12      491.46      6.68 o 
   3  -1   6      877.06      813.57      9.79 o 
   4  -1   6     1063.77     1070.70     12.43 o 
   5  -1   6        9.36        9.30      2.09 o 
   6  -1   6        3.00        5.04      1.97 o 
   7  -1   6      169.10      166.53      6.37 o 
   8  -1   6       38.29       45.67      6.29 o 
   9  -1   6      207.89      205.96     11.86 o 
 -12   0   6      556.88      574.38     19.49 o 
 -11   0   6      336.22      334.83     14.01 o 
 -10   0   6      119.16      117.04      5.29 o 
  -9   0   6      184.48      195.74      7.28 o 
  -8   0   6       40.39       36.65      2.95 o 
  -7   0   6      997.33      926.30     47.27 o 
  -6   0   6       83.38      105.25      2.79 o 
  -5   0   6     1196.81     1139.69     11.85 o 
  -4   0   6     1157.67     1142.73     11.83 o 
  -3   0   6       14.56       13.89      1.18 o 
  -2   0   6     1165.34     1216.03     12.36 o 
  -1   0   6        5.57        5.44      0.87 o 
   0   0   6      666.07      640.17      7.57 o 
   1   0   6        1.09       -0.89      0.92 o 
   2   0   6     1022.01      962.18     10.65 o 
   3   0   6     1016.40     1044.59     13.47 o 
   4   0   6      536.99      524.03     14.96 o 
   5   0   6       96.04      104.46      4.75 o 
   6   0   6      324.73      374.21      9.60 o 
   7   0   6      387.28      354.13      9.36 o 
   8   0   6       28.66       16.53      4.64 o 
   9   0   6       26.29       26.80      5.63 o 
 -12   1   6        7.40        3.83      3.70 o 
 -11   1   6      195.32      186.84     10.68 o 
 -10   1   6      333.15      340.94      8.77 o 
  -9   1   6      127.11      125.40     13.59 o 
  -8   1   6      698.63      643.98     12.69 o 
  -7   1   6       47.83       53.67      2.37 o 
  -6   1   6       25.58       38.73      1.89 o 
  -5   1   6       54.44       65.82      2.26 o 
  -4   1   6      898.54      848.27      9.62 o 
  -3   1   6      985.63     1034.10     13.58 o 
  -2   1   6     1851.27     2008.36     19.02 o 
  -1   1   6      512.45      498.46      7.47 o 
   0   1   6     1122.37     1152.77     20.32 o 
   1   1   6      150.33      169.65      3.96 o 
   2   1   6     1352.63     1324.13     26.18 o 
   3   1   6      739.51      751.26     12.73 o 
   4   1   6      831.79      850.02     14.28 o 
   5   1   6     1747.69     1749.39     45.76 o 
   6   1   6      303.57      315.98      8.58 o 
   7   1   6      216.72      202.70      7.20 o 
   8   1   6       46.77       55.34      4.51 o 
 -12   2   6      259.41      263.98     13.26 o 
 -11   2   6      127.23      126.61      8.90 o 
 -10   2   6      239.58      210.03     10.68 o 
  -9   2   6      169.61      177.54      6.62 o 
  -8   2   6      175.58      177.57      4.31 o 
  -7   2   6        2.30        2.76      1.10 o 
  -6   2   6      191.59      217.98      3.66 o 
  -5   2   6     2290.49     2359.46     22.51 o 
  -4   2   6     1096.61     1163.06     12.50 o 
  -3   2   6        1.23        2.30      1.65 o 
  -2   2   6      179.59      267.62      5.36 o 
  -1   2   6      399.04      406.81      6.89 o 
   0   2   6      210.10      240.87      9.20 o 
   1   2   6      435.77      394.11      9.60 o 
   2   2   6     1470.78     1460.87     48.17 o 
   3   2   6       99.83       89.12      4.72 o 
   4   2   6      261.36      256.48      7.16 o 
   5   2   6      302.06      301.67      8.16 o 
   6   2   6      647.56      617.71     12.81 o 
   7   2   6       45.29       49.02      4.18 o 
   8   2   6      315.13      322.79      9.70 o 
 -12   3   6      147.40      157.70     10.43 o 
 -11   3   6       47.03       38.85      5.85 o 
 -10   3   6      412.75      378.32     14.60 o 
  -9   3   6        7.48       17.01      2.93 o 
  -8   3   6        0.93        0.16      1.09 o 
  -7   3   6      403.91      429.35      6.82 o 
  -6   3   6     3323.76     3348.00     26.65 o 
  -5   3   6     2159.04     2214.14     21.54 o 
  -4   3   6      129.65      123.40      3.21 o 
  -3   3   6     1511.17     1512.82     15.47 o 
  -2   3   6      495.29      406.76      5.88 o 
  -1   3   6       41.55       36.72      1.66 o 
   0   3   6        3.17        3.07      1.32 o 
   1   3   6     1146.50     1073.20     16.89 o 
   2   3   6      129.27      135.77      5.03 o 
   3   3   6        2.97        3.41      1.75 o 
   4   3   6      767.90      741.53     13.60 o 
   5   3   6      140.74      131.19      5.68 o 
   6   3   6       20.20       17.58      5.56 o 
   7   3   6       67.15       68.75      4.93 o 
   8   3   6      105.76      107.80      9.18 o 
 -12   4   6      109.83      104.53      8.93 o 
 -11   4   6       24.36       24.44      5.17 o 
 -10   4   6      429.14      415.71     15.57 o 
  -9   4   6      131.27      150.36      5.60 o 
  -8   4   6        9.48       11.49      2.58 o 
  -7   4   6      300.79      299.38      5.32 o 
  -6   4   6      780.79      764.56      8.84 o 
  -5   4   6      479.29      443.47      7.93 o 
  -4   4   6      408.24      420.09      6.46 o 
  -3   4   6      979.15      977.98     11.29 o 
  -2   4   6      698.34      775.14      9.39 o 
  -1   4   6       38.25       36.20      3.47 o 
   0   4   6      424.63      395.68      8.31 o 
   1   4   6      224.24      215.02      6.16 o 
   2   4   6       12.44       12.97      3.10 o 
   3   4   6       18.74       22.97      2.80 o 
   4   4   6      650.19      611.61     12.45 o 
   5   4   6        1.95        0.65      2.04 o 
   6   4   6      152.43      150.88      7.46 o 
   7   4   6       89.34       88.38      5.54 o 
 -12   5   6        0.00        0.37      3.42 o 
 -11   5   6      197.90      221.24     11.89 o 
 -10   5   6      106.22      105.82      9.28 o 
  -9   5   6        0.42        0.43      1.60 o 
  -8   5   6       41.97       37.19      3.13 o 
  -7   5   6      721.98      733.55     10.28 o 
  -6   5   6       18.19       17.63      1.53 o 
  -5   5   6       98.91       97.08      5.30 o 
  -4   5   6      255.50      258.60      5.04 o 
  -3   5   6      247.18      256.64      4.92 o 
  -2   5   6        0.77        4.08      1.52 o 
  -1   5   6     1714.15     1721.99     22.76 o 
   0   5   6     1640.90     1613.21     22.00 o 
   1   5   6        4.77        5.50      1.85 o 
   2   5   6      485.61      489.14     10.49 o 
   3   5   6        2.67        3.99      2.06 o 
   4   5   6      198.78      206.24      7.24 o 
   5   5   6        0.14        0.18      2.00 o 
   6   5   6      187.79      201.50      7.78 o 
 -11   6   6       29.76       28.33      5.60 o 
 -10   6   6       32.99       28.98      3.40 o 
  -9   6   6        4.51        0.13      2.21 o 
  -8   6   6      153.82      166.83      6.03 o 
  -7   6   6      521.48      501.27      8.42 o 
  -6   6   6      571.16      546.50      8.63 o 
  -5   6   6      142.50      149.62      4.08 o 
  -4   6   6     1296.68     1311.65     14.84 o 
  -3   6   6        3.44        3.19      1.24 o 
  -2   6   6     1169.11     1158.72     17.22 o 
  -1   6   6     1385.30     1376.74     35.18 o 
   0   6   6      822.61      793.11     13.81 o 
   1   6   6        0.19        0.78      1.50 o 
   2   6   6       77.17       82.41      5.00 o 
   3   6   6      803.66      808.08     15.20 o 
   4   6   6      119.84      118.21     11.04 o 
   5   6   6      389.86      385.12     12.61 o 
   6   6   6      255.02      232.68      8.56 o 
 -11   7   6        0.90        3.96      2.32 o 
 -10   7   6       48.05       45.47      4.03 o 
  -9   7   6        7.54       10.74      2.53 o 
  -8   7   6      293.50      264.05      6.87 o 
  -7   7   6       13.97       11.29      1.98 o 
  -6   7   6        0.20        0.20      1.26 o 
  -5   7   6       15.96       10.49      2.08 o 
  -4   7   6      825.00      801.19     10.78 o 
  -3   7   6      253.05      258.79      7.08 o 
  -2   7   6       30.78       22.27      3.16 o 
  -1   7   6      557.72      518.92     10.71 o 
   0   7   6       43.88       39.88      3.81 o 
   1   7   6        7.11        6.50      2.05 o 
   2   7   6      757.06      717.84     28.61 o 
   3   7   6      148.66      145.23      6.58 o 
   4   7   6       23.29       21.50      3.37 o 
   5   7   6      260.46      242.84      8.79 o 
 -10   8   6        1.18       -1.15      1.87 o 
  -9   8   6      112.43      106.57      6.02 o 
  -8   8   6      265.93      282.65      6.87 o 
  -7   8   6       14.21       13.90      2.22 o 
  -6   8   6       49.51       52.80      3.07 o 
  -5   8   6      125.53      118.56      5.06 o 
  -4   8   6      125.97      122.90      7.75 o 
  -3   8   6       12.23       13.79      2.60 o 
  -2   8   6       91.54       99.92      4.90 o 
  -1   8   6      324.33      296.37      8.21 o 
   0   8   6       35.49       33.48      3.38 o 
   1   8   6      203.00      222.23      7.52 o 
   2   8   6      170.48      167.81      6.78 o 
   3   8   6       14.75       16.18      5.79 o 
   4   8   6       65.23       75.08      5.26 o 
  -9   9   6      124.19      136.51      6.38 o 
  -8   9   6        6.10        9.94      2.14 o 
  -7   9   6       31.53       29.86      2.81 o 
  -6   9   6      163.40      173.81      5.28 o 
  -5   9   6       27.71       33.62      5.14 o 
  -4   9   6       74.66       72.84      6.35 o 
  -3   9   6      196.20      197.64      9.87 o 
  -2   9   6      192.53      198.10      8.50 o 
  -1   9   6       27.60       19.90      3.05 o 
   0   9   6      170.07      179.03      6.84 o 
   1   9   6      164.30      169.24      6.87 o 
   2   9   6       56.06       57.30      5.23 o 
   3   9   6        6.59       11.21      3.83 o 
  -8  10   6       11.43       10.48      2.30 o 
  -7  10   6        1.11        0.22      1.74 o 
  -6  10   6      172.18      169.18      7.01 o 
  -5  10   6       26.54       34.93      5.54 o 
  -4  10   6       82.66       85.36      7.28 o 
  -3  10   6      122.00      158.11      9.53 o 
  -2  10   6        0.50        0.25      2.96 o 
  -1  10   6        2.53       -0.03      2.15 o 
   0  10   6       96.17       94.28      5.50 o 
   1  10   6       21.03       28.36      3.81 o 
  -6  11   6        3.11        0.99      2.42 o 
  -5  11   6       84.61       74.25      7.69 o 
  -4  11   6      258.79      266.22     12.92 o 
  -3  11   6       90.54       81.47      7.63 o 
  -2  11   6       28.13       25.56      5.29 o 
  -1  11   6        1.65        0.12      3.21 o 
  -1 -13   7        7.24        5.88      3.42 o 
   0 -13   7      270.31      309.15     13.82 o 
   1 -13   7      185.46      217.92     11.07 o 
   2 -13   7       14.12       10.09      3.08 o 
  -5 -12   7      239.95      269.34     12.70 o 
  -4 -12   7      130.68      141.27      9.37 o 
  -1 -12   7       24.35       28.98      5.17 o 
   0 -12   7       62.27       64.63      6.79 o 
   1 -12   7      143.63      131.36     11.72 o 
   2 -12   7       42.28       34.89      3.98 o 
   3 -12   7      610.40      604.93     13.52 o 
   4 -12   7      141.11      138.64      8.27 o 
  -7 -11   7      344.57      364.16     14.82 o 
  -6 -11   7      161.47      164.93      9.84 o 
  -5 -11   7        0.57        2.15      3.36 o 
  -4 -11   7      596.05      618.21     19.02 o 
  -1 -11   7        1.37        0.22      2.99 o 
   0 -11   7       89.13       95.77      4.75 o 
   1 -11   7      209.95      190.17      6.72 o 
   2 -11   7      444.85      471.24     11.09 o 
   3 -11   7      155.86      143.59      6.31 o 
   4 -11   7       13.47       14.00      3.05 o 
   5 -11   7        7.59        3.97      2.56 o 
  -8 -10   7       76.16       81.90      7.50 o 
  -7 -10   7       78.72       73.75      7.16 o 
  -6 -10   7       88.29       87.38      7.22 o 
  -5 -10   7      332.86      347.60     13.42 o 
  -4 -10   7      742.83      732.96     20.30 o 
  -1 -10   7      313.08      322.41      7.95 o 
   0 -10   7        1.72        2.37      1.85 o 
   1 -10   7        4.58        5.06      2.02 o 
   2 -10   7       69.93       64.65      4.13 o 
   3 -10   7      364.79      402.54     10.07 o 
   4 -10   7        6.37        8.36      2.65 o 
   5 -10   7      181.00      187.56      7.35 o 
   6 -10   7      248.90      253.03      8.82 o 
  -9  -9   7       75.16       77.36      7.60 o 
  -8  -9   7      177.96      170.06      9.93 o 
  -7  -9   7       25.85       14.79      4.36 o 
  -6  -9   7      193.70      198.77      9.96 o 
  -5  -9   7      580.23      595.61     17.56 o 
  -4  -9   7        4.66        4.28      1.88 o 
  -3  -9   7      284.33      288.14     10.40 o 
  -2  -9   7      632.53      654.38     16.22 o 
  -1  -9   7      873.20      864.39     12.33 o 
   0  -9   7        0.48        1.76      2.07 o 
   1  -9   7       71.07       51.27      3.51 o 
   2  -9   7       29.21       37.40      6.02 o 
   3  -9   7       23.38       23.83      5.79 o 
   4  -9   7       12.48        4.28      2.71 o 
   5  -9   7      350.45      336.21      9.51 o 
   6  -9   7      323.94      322.65     12.67 o 
   7  -9   7       43.68       36.82      4.20 o 
 -10  -8   7       80.09       67.33      7.47 o 
  -9  -8   7      321.09      275.38     12.67 o 
  -8  -8   7      501.16      475.36     16.34 o 
  -7  -8   7      207.44      199.57      9.93 o 
  -6  -8   7      225.19      225.16     12.36 o 
  -5  -8   7      168.47      158.90      5.81 o 
  -4  -8   7      270.95      270.81      7.33 o 
  -3  -8   7      334.77      311.67     10.49 o 
  -2  -8   7     1361.20     1330.63     17.56 o 
  -1  -8   7     1940.69     1904.50     19.63 o 
   0  -8   7      309.35      307.23     15.66 o 
   1  -8   7       14.44       14.38      2.19 o 
   2  -8   7      121.70      123.83      5.01 o 
   3  -8   7        6.23        7.25      2.16 o 
   4  -8   7      379.19      385.88     19.04 o 
   5  -8   7      232.95      213.65      7.36 o 
   6  -8   7       12.06       12.91      3.01 o 
   7  -8   7      189.94      184.24     10.23 o 
 -10  -7   7      245.78      276.19     13.26 o 
  -9  -7   7     1144.34     1202.83     29.39 o 
  -8  -7   7       12.99       10.12      3.61 o 
  -7  -7   7       31.18       26.67      3.09 o 
  -6  -7   7      526.07      532.10     11.08 o 
  -5  -7   7      456.59      446.04      9.60 o 
  -4  -7   7        4.34        3.13      1.63 o 
  -3  -7   7      707.95      703.78     12.10 o 
  -2  -7   7     3802.24     3943.01     43.03 o 
  -1  -7   7       21.65       26.22      3.87 o 
   0  -7   7      305.90      293.24      5.37 o 
   1  -7   7      195.20      184.08      5.54 o 
   2  -7   7       62.31       67.36      3.61 o 
   3  -7   7       54.00       53.92      4.50 o 
   4  -7   7      478.18      482.75     10.49 o 
   5  -7   7      104.47      109.57      7.81 o 
   6  -7   7       21.72       21.98      3.27 o 
   7  -7   7       28.73       37.14      3.99 o 
   8  -7   7      385.78      400.62     11.13 o 
 -11  -6   7       90.88       86.88      8.34 o 
 -10  -6   7       54.62       41.12      6.16 o 
  -9  -6   7      520.44      556.85     17.93 o 
  -8  -6   7       19.76       20.84      3.00 o 
  -7  -6   7      206.57      198.06      6.53 o 
  -6  -6   7      281.56      288.29      7.70 o 
  -5  -6   7      114.67      130.61     12.84 o 
  -4  -6   7       92.58       86.29      3.89 o 
  -3  -6   7     1225.94     1178.10     13.67 o 
  -2  -6   7      297.65      285.62     12.33 o 
  -1  -6   7      521.53      524.16      7.31 o 
   0  -6   7      272.12      235.04      4.58 o 
   1  -6   7      214.73      181.63      4.08 o 
   2  -6   7       22.19       22.56      2.41 o 
   3  -6   7     1087.98     1111.59     16.91 o 
   4  -6   7     1027.72     1027.00     16.49 o 
   5  -6   7      297.50      278.16      7.85 o 
   6  -6   7       44.09       48.41      8.89 o 
   7  -6   7      416.44      392.52     10.22 o 
   8  -6   7       46.47       37.20      6.19 o 
 -11  -5   7       46.01       49.81      6.69 o 
 -10  -5   7        3.87        9.06      4.11 o 
  -9  -5   7      411.73      410.64     13.45 o 
  -8  -5   7      251.57      247.81      7.54 o 
  -7  -5   7      470.06      444.24      9.90 o 
  -6  -5   7      318.49      332.23      8.07 o 
  -5  -5   7      865.17      936.97     14.74 o 
  -4  -5   7     3190.45     3157.42     36.96 o 
  -3  -5   7       61.11       57.76      2.60 o 
  -2  -5   7       14.83       11.01      2.52 o 
  -1  -5   7     1062.97     1001.37     11.22 o 
   0  -5   7     2301.57     2296.62     22.13 o 
   1  -5   7       14.88       15.75      1.69 o 
   2  -5   7      415.58      438.23      7.44 o 
   3  -5   7     1188.94     1222.29     18.06 o 
   4  -5   7        2.85        3.27      2.12 o 
   5  -5   7        0.15       -0.66      3.08 o 
   6  -5   7      117.54      114.84      9.91 o 
   7  -5   7      110.76      128.43      8.06 o 
   8  -5   7       51.80       56.84      7.10 o 
 -12  -4   7       71.55       98.99      8.84 o 
 -11  -4   7      423.50      434.79     16.75 o 
 -10  -4   7      564.94      566.52     12.74 o 
  -9  -4   7       25.00       25.42      3.15 o 
  -8  -4   7      674.53      690.79     28.72 o 
  -7  -4   7      539.58      559.79     13.93 o 
  -6  -4   7      112.59      115.45      4.90 o 
  -5  -4   7     1256.39     1313.20     18.52 o 
  -4  -4   7     1589.85     1581.10     29.96 o 
  -3  -4   7      576.70      620.04      7.38 o 
  -2  -4   7     1700.23     1794.62     17.49 o 
  -1  -4   7     1358.75     1386.42     17.27 o 
   0  -4   7       82.04       84.53      7.25 o 
   1  -4   7       74.24       72.30      3.40 o 
   2  -4   7      678.75      683.68      8.97 o 
   3  -4   7      384.33      380.83      6.39 o 
   4  -4   7       23.59       24.80      2.52 o 
   5  -4   7      245.90      214.66      7.32 o 
   6  -4   7      141.61      143.53      5.62 o 
   7  -4   7       51.90       50.24      6.38 o 
   8  -4   7      217.97      228.34     12.33 o 
 -12  -3   7      245.43      249.29     13.39 o 
 -11  -3   7      453.54      488.09     17.62 o 
 -10  -3   7        1.19        0.35      2.00 o 
  -9  -3   7      145.18      146.83      6.93 o 
  -8  -3   7      576.26      559.25     23.77 o 
  -7  -3   7       51.88       59.95      3.59 o 
  -6  -3   7        5.08        1.82      1.42 o 
  -5  -3   7     2864.99     2826.43     46.73 o 
  -4  -3   7      110.77      153.72      6.72 o 
  -3  -3   7      344.58      392.34      5.29 o 
  -2  -3   7      935.10     1017.71     10.97 o 
  -1  -3   7     1859.03     1866.85     22.05 o 
   0  -3   7      316.13      331.83      5.27 o 
   1  -3   7      197.36      169.40      3.74 o 
   2  -3   7     1927.12     1964.00     19.68 o 
   3  -3   7      274.82      268.74      9.16 o 
   4  -3   7       81.83       90.06      3.21 o 
   5  -3   7      180.23      181.22      5.72 o 
   6  -3   7      145.61      161.38      9.34 o 
   7  -3   7       17.38       18.34      4.61 o 
   8  -3   7      343.99      377.95     15.78 o 
 -12  -2   7      631.65      668.36     21.92 o 
 -11  -2   7       28.96       34.15      4.05 o 
 -10  -2   7      402.79      392.17     10.08 o 
  -9  -2   7     1600.54     1599.02     23.35 o 
  -8  -2   7      331.07      326.77     10.09 o 
  -7  -2   7        0.74        0.86      1.41 o 
  -6  -2   7      140.82      127.22      4.61 o 
  -5  -2   7     1762.02     1800.83     28.73 o 
  -4  -2   7       16.97       15.46      1.84 o 
  -3  -2   7       19.48       23.02      2.67 o 
  -2  -2   7     1736.52     1743.54     16.95 o 
  -1  -2   7       25.85       23.85      1.45 o 
   0  -2   7       39.30       32.01      3.21 o 
   1  -2   7      403.58      374.45      5.77 o 
   2  -2   7      420.34      437.00      6.57 o 
   3  -2   7      118.05      125.35      5.10 o 
   4  -2   7      121.05      119.13      3.57 o 
   5  -2   7      272.38      285.61      7.72 o 
   6  -2   7       54.65       62.63      6.19 o 
   7  -2   7        1.64        1.99      3.02 o 
   8  -2   7      110.73      125.17      9.37 o 
 -12  -1   7        4.07       11.14      4.79 o 
 -11  -1   7       30.70       35.65      6.46 o 
 -10  -1   7      653.54      650.45     13.11 o 
  -9  -1   7      216.86      223.82      6.94 o 
  -8  -1   7        5.84        4.99      3.75 o 
  -7  -1   7       70.89       71.11      3.80 o 
  -6  -1   7      461.20      450.82     12.23 o 
  -5  -1   7     1018.87     1065.79     12.45 o 
  -4  -1   7        5.28       11.89      2.43 o 
  -3  -1   7     2171.74     2116.95     20.00 o 
  -2  -1   7      179.20      150.97      3.23 o 
  -1  -1   7       49.30       52.69      2.03 o 
   0  -1   7      633.21      658.20      8.10 o 
   1  -1   7     2235.09     2251.29     48.55 o 
   2  -1   7      408.21      423.62      6.32 o 
   3  -1   7       10.98        9.43      1.93 o 
   4  -1   7      767.91      754.46     14.48 o 
   5  -1   7      417.24      388.40      9.25 o 
   6  -1   7      427.76      380.81      9.62 o 
   7  -1   7       17.32       29.95      5.32 o 
   8  -1   7      423.97      416.33     16.69 o 
 -12   0   7       53.18       56.00      6.97 o 
 -11   0   7      300.87      325.89      9.22 o 
 -10   0   7      507.94      508.85     12.89 o 
  -9   0   7        3.72        4.10      1.97 o 
  -8   0   7      142.79      142.25      5.22 o 
  -7   0   7     1536.47     1578.00     21.67 o 
  -6   0   7      373.04      331.32      5.26 o 
  -5   0   7      342.21      355.51      5.32 o 
  -4   0   7      840.51      817.18      9.38 o 
  -3   0   7     1313.43     1316.22     13.56 o 
  -2   0   7       57.92       55.92      2.56 o 
  -1   0   7      124.42      188.94      3.70 o 
   0   0   7     3316.31     3374.47     47.48 o 
   1   0   7      279.68      308.89      5.83 o 
   2   0   7        0.71        2.32      2.04 o 
   3   0   7       24.38       19.39      4.81 o 
   4   0   7       83.25       65.68      4.51 o 
   5   0   7      459.81      460.46     10.38 o 
   6   0   7       37.43       30.44      3.37 o 
   7   0   7      310.19      290.00      8.82 o 
   8   0   7        1.18       -0.12      3.02 o 
 -12   1   7       18.09       10.58      4.58 o 
 -11   1   7      385.00      426.48     16.25 o 
 -10   1   7      772.31      784.36     14.47 o 
  -9   1   7      278.98      284.86      7.73 o 
  -8   1   7       95.39       98.01      4.35 o 
  -7   1   7      599.40      637.41     22.16 o 
  -6   1   7      290.44      254.71      4.49 o 
  -5   1   7      135.95      126.48      3.84 o 
  -4   1   7     1553.77     1553.16     15.81 o 
  -3   1   7     3324.44     3332.63     30.23 o 
  -2   1   7      659.73      688.06      8.43 o 
  -1   1   7      178.38      158.48      3.38 o 
   0   1   7       22.20       16.98      1.26 o 
   1   1   7      187.30      225.17      6.05 o 
   2   1   7     1583.39     1588.84     21.60 o 
   3   1   7     1594.12     1554.87     47.24 o 
   4   1   7      104.44      114.56      5.04 o 
   5   1   7      178.71      180.77      6.54 o 
   6   1   7      403.19      394.34     11.41 o 
   7   1   7       26.90       24.94      3.48 o 
   8   1   7       39.62       40.64      7.21 o 
 -12   2   7        2.12        5.88      4.02 o 
 -11   2   7      513.85      451.14     16.93 o 
 -10   2   7      110.49      114.38      5.25 o 
  -9   2   7       13.81       11.01      2.18 o 
  -8   2   7      315.25      316.55     17.82 o 
  -7   2   7       44.82       43.70      1.87 o 
  -6   2   7      206.10      226.84      3.86 o 
  -5   2   7     2867.20     2823.63     26.62 o 
  -4   2   7     2263.10     2208.58     21.43 o 
  -3   2   7      117.00      128.00      3.26 o 
  -2   2   7      138.45      129.74      6.41 o 
  -1   2   7     1086.20     1042.27     11.47 o 
   0   2   7      723.56      722.71     11.92 o 
   1   2   7      298.99      290.79      7.10 o 
   2   2   7      799.45      789.50     14.24 o 
   3   2   7     2228.07     2212.19     28.87 o 
   4   2   7        9.74        9.70      3.49 o 
   5   2   7      380.74      377.47      9.74 o 
   6   2   7      491.79      482.82     22.72 o 
   7   2   7       22.59       29.52      5.48 o 
 -12   3   7       47.38       57.00      7.07 o 
 -11   3   7      429.48      405.66     15.91 o 
 -10   3   7        0.61        0.93      3.11 o 
  -9   3   7      225.35      235.73      6.88 o 
  -8   3   7      442.76      460.49      7.95 o 
  -7   3   7      499.33      489.68      6.41 o 
  -6   3   7       91.57      111.16      3.31 o 
  -5   3   7      120.85      120.53      3.40 o 
  -4   3   7       41.22       36.90      2.28 o 
  -3   3   7      632.86      600.65      8.03 o 
  -2   3   7      682.25      651.76      8.34 o 
  -1   3   7      941.54      902.38     16.59 o 
   0   3   7       53.05       47.68      3.11 o 
   1   3   7      970.06      954.21     15.17 o 
   2   3   7       62.48       55.70      6.90 o 
   3   3   7      166.35      159.35     12.47 o 
   4   3   7      885.88      870.17     15.69 o 
   5   3   7      237.15      229.72      7.70 o 
   6   3   7      141.50      136.20      6.33 o 
   7   3   7        0.01       -2.46      4.89 o 
 -12   4   7       47.87       49.62      6.85 o 
 -11   4   7        1.60       -0.28      2.99 o 
 -10   4   7      364.19      321.07     13.60 o 
  -9   4   7      527.97      509.42     10.67 o 
  -8   4   7      112.16      111.35      4.35 o 
  -7   4   7       28.79       28.63      1.81 o 
  -6   4   7      103.97      106.46      4.47 o 
  -5   4   7      483.95      478.33      7.35 o 
  -4   4   7      547.49      537.86      7.81 o 
  -3   4   7        2.65        3.41      1.09 o 
  -2   4   7      858.21      880.99     13.80 o 
  -1   4   7       18.30       22.81      2.48 o 
   0   4   7      294.36      296.19      7.45 o 
   1   4   7      536.44      540.54     10.89 o 
   2   4   7       43.24       33.40      4.23 o 
   3   4   7      917.91      893.69     28.70 o 
   4   4   7        4.22        3.03      2.08 o 
   5   4   7       52.70       57.28      6.51 o 
   6   4   7        1.08       -1.33      2.14 o 
 -12   5   7       15.72       22.76      5.48 o 
 -11   5   7        0.51       -2.09      3.08 o 
 -10   5   7      167.65      147.99      9.31 o 
  -9   5   7      137.50      132.27      9.23 o 
  -8   5   7      157.12      156.52      7.41 o 
  -7   5   7      959.70      935.81     10.36 o 
  -6   5   7      299.35      320.44      6.11 o 
  -5   5   7      989.51      993.53     19.98 o 
  -4   5   7       40.33       40.27      2.27 o 
  -3   5   7       32.43       37.04      2.85 o 
  -2   5   7      392.90      397.37      8.65 o 
  -1   5   7        0.07        0.64      1.51 o 
   0   5   7      365.14      367.37      8.73 o 
   1   5   7       61.56       64.62      3.96 o 
   2   5   7      419.58      407.95      9.86 o 
   3   5   7      161.74      157.94      6.57 o 
   4   5   7        6.90        3.11      5.14 o 
   5   5   7       42.41       50.03      4.54 o 
   6   5   7        9.59        5.40      2.86 o 
 -11   6   7        2.64       -1.46      3.36 o 
 -10   6   7       67.54       68.81      4.53 o 
  -9   6   7        3.17        5.16      2.04 o 
  -8   6   7       28.95       28.19      2.47 o 
  -7   6   7     1187.84     1195.59     14.80 o 
  -6   6   7       60.52       75.68      4.97 o 
  -5   6   7      371.51      361.09      6.67 o 
  -4   6   7       56.00       53.87      3.43 o 
  -3   6   7      160.83      158.45      5.55 o 
  -2   6   7       65.96       64.53      3.87 o 
  -1   6   7      179.17      166.49      5.98 o 
   0   6   7      155.73      162.87      5.97 o 
   1   6   7        1.51        2.33      1.75 o 
   2   6   7      150.62      153.64      6.29 o 
   3   6   7       96.55       93.43      5.35 o 
   4   6   7      273.94      286.13     14.46 o 
   5   6   7       30.19       18.75      3.52 o 
 -11   7   7        1.40        3.14      3.67 o 
 -10   7   7      158.21      182.26      8.28 o 
  -9   7   7       67.02       65.73      4.45 o 
  -8   7   7      384.85      393.57      7.87 o 
  -7   7   7      549.83      506.30     11.95 o 
  -6   7   7       59.55       56.92      4.51 o 
  -5   7   7       73.86       78.58      3.41 o 
  -4   7   7      723.11      749.45     13.34 o 
  -3   7   7     1104.32     1123.89     17.70 o 
  -2   7   7        2.17       -1.52      1.52 o 
  -1   7   7      383.37      363.57     15.14 o 
   0   7   7      122.45      113.05      5.38 o 
   1   7   7      151.29      131.00      8.27 o 
   2   7   7      164.47      152.04      6.47 o 
   3   7   7      179.20      173.12      7.14 o 
   4   7   7       78.26       79.21      9.39 o 
 -10   8   7        6.35        3.96      2.46 o 
  -9   8   7       24.50       29.57      3.52 o 
  -8   8   7       49.74       44.50      3.11 o 
  -7   8   7       50.69       51.05      3.23 o 
  -6   8   7       16.14       22.52      2.95 o 
  -5   8   7      126.47      129.87      7.88 o 
  -4   8   7      113.61      105.10      4.97 o 
  -3   8   7        1.91        0.40      1.92 o 
  -2   8   7       36.38       24.83      3.11 o 
  -1   8   7       78.72       73.12      4.54 o 
   0   8   7      118.95      119.60      5.68 o 
   1   8   7       10.94       14.71      5.14 o 
   2   8   7      294.94      307.90      9.44 o 
   3   8   7      135.25      147.41      6.95 o 
  -9   9   7        4.73        4.72      2.43 o 
  -8   9   7       12.09       17.93      3.19 o 
  -7   9   7       30.13       23.72      2.64 o 
  -6   9   7       44.20       64.25      6.44 o 
  -5   9   7       68.39       84.86      7.22 o 
  -4   9   7      146.00      153.07      9.25 o 
  -3   9   7        0.09       -0.43      1.91 o 
  -2   9   7       13.44        8.26      2.53 o 
  -1   9   7      100.74      100.77      5.43 o 
   0   9   7        1.71        4.61      2.60 o 
   1   9   7      157.61      157.45      7.05 o 
   2   9   7      133.06      126.36      6.65 o 
  -7  10   7        6.93        7.27      2.72 o 
  -6  10   7       11.73       18.58      4.92 o 
  -5  10   7       83.00      106.12      8.06 o 
  -4  10   7        0.21        5.42      3.39 o 
  -3  10   7       28.50       28.52      5.26 o 
  -2  10   7       27.18       31.99      3.85 o 
  -1  10   7       74.84       65.39      4.95 o 
   0  10   7       21.01       17.22      3.43 o 
  -3 -13   8        1.61        0.62      3.58 o 
   0 -13   8        9.46        8.56      4.45 o 
   1 -13   8       70.41       75.12      7.91 o 
  -5 -12   8      180.69      189.55     11.05 o 
  -4 -12   8        1.75        0.16      3.30 o 
  -1 -12   8        5.35        5.51      3.61 o 
   0 -12   8      110.32      119.54      8.90 o 
   1 -12   8      520.06      486.35     19.72 o 
   2 -12   8      517.86      506.53     16.25 o 
   3 -12   8        3.80        2.45      2.53 o 
  -7 -11   8       70.84       64.28      7.00 o 
  -6 -11   8      243.28      243.47     12.17 o 
  -5 -11   8      483.89      493.72     17.25 o 
  -4 -11   8       71.94       60.92      6.63 o 
  -1 -11   8       22.33       20.51      4.42 o 
   0 -11   8      102.41      127.70      8.47 o 
   1 -11   8       52.50       48.70      3.94 o 
   2 -11   8       16.63       22.95      4.23 o 
   3 -11   8       20.21       18.80      6.26 o 
   4 -11   8       41.14       41.37      4.62 o 
   5 -11   8       67.05       69.72      8.90 o 
  -8 -10   8        3.04        7.56      4.17 o 
  -7 -10   8      400.66      378.01     15.00 o 
  -6 -10   8      121.48      124.40      8.37 o 
  -5 -10   8       33.65       35.33      5.32 o 
  -4 -10   8      106.10      116.62      5.47 o 
  -3 -10   8       95.47      102.48      6.76 o 
  -1 -10   8      223.94      239.51     10.77 o 
   0 -10   8      190.55      199.89      6.53 o 
   1 -10   8       10.12       13.79      2.56 o 
   2 -10   8       78.62       80.51      4.70 o 
   3 -10   8       97.66       90.87      5.81 o 
   4 -10   8      206.43      203.20      7.51 o 
   5 -10   8       35.38       40.73      4.24 o 
  -9  -9   8       44.73       42.34      6.35 o 
  -8  -9   8      296.69      269.59     12.70 o 
  -7  -9   8      309.96      310.09     13.01 o 
  -6  -9   8      238.19      213.83      7.30 o 
  -5  -9   8       21.10       22.50      6.16 o 
  -4  -9   8      153.90      140.38      7.22 o 
  -3  -9   8       27.54       41.96      4.36 o 
  -2  -9   8      345.95      340.56     11.24 o 
  -1  -9   8     1776.37     1650.28     22.47 o 
   0  -9   8       71.35       76.67      4.11 o 
   1  -9   8       93.97       85.89      4.36 o 
   2  -9   8       16.59       11.99      2.44 o 
   3  -9   8      134.05      157.12      6.15 o 
   4  -9   8       24.79       33.86      3.58 o 
   5  -9   8       22.88       15.26      3.15 o 
   6  -9   8      224.67      235.67      8.47 o 
 -10  -8   8        7.54       10.49      4.76 o 
  -9  -8   8        0.89        1.62      3.58 o 
  -8  -8   8      459.60      494.38     16.97 o 
  -7  -8   8      123.66      131.90      6.00 o 
  -6  -8   8       39.23       32.88      8.87 o 
  -5  -8   8        2.70        3.86      1.88 o 
  -4  -8   8      264.76      263.81     11.84 o 
  -3  -8   8       86.97      104.16      6.35 o 
  -2  -8   8       50.82       47.10      4.36 o 
  -1  -8   8     1887.72     1862.32     19.54 o 
   0  -8   8      114.70      126.60      4.89 o 
   1  -8   8        2.47        0.84      2.04 o 
   2  -8   8      133.18      150.27      5.54 o 
   3  -8   8       25.40       33.38     12.45 o 
   4  -8   8        1.50        0.19      2.02 o 
   5  -8   8      300.18      309.65      9.05 o 
   6  -8   8      525.55      502.66     14.82 o 
   7  -8   8        4.46        3.94      2.54 o 
 -10  -7   8      209.89      193.97     11.42 o 
  -9  -7   8      333.08      343.61     14.35 o 
  -8  -7   8      702.42      706.28     14.42 o 
  -7  -7   8        0.35        0.64      1.88 o 
  -6  -7   8     1390.52     1379.29     33.64 o 
  -5  -7   8     1620.29     1615.46     22.84 o 
  -4  -7   8      422.99      425.65      9.30 o 
  -3  -7   8        0.89        6.27      1.76 o 
  -2  -7   8     1404.82     1388.91     20.81 o 
  -1  -7   8     2644.03     2642.57     25.65 o 
   0  -7   8       54.38       60.38      3.81 o 
   1  -7   8      425.21      423.45      8.92 o 
   2  -7   8      874.03      820.35     17.07 o 
   3  -7   8      104.92       98.19      8.16 o 
   4  -7   8       63.89       73.41      4.43 o 
   5  -7   8      462.30      447.81     10.71 o 
   6  -7   8      125.90      136.58      9.70 o 
   7  -7   8       43.46       50.24      4.58 o 
 -11  -6   8        1.25        4.39      4.08 o 
 -10  -6   8       12.83        5.42      3.98 o 
  -9  -6   8      692.28      714.72     14.80 o 
  -8  -6   8        4.11        2.59      1.97 o 
  -7  -6   8        1.09        0.70      1.69 o 
  -6  -6   8       58.30       53.46      6.19 o 
  -5  -6   8      401.71      398.19      8.96 o 
  -4  -6   8      831.52      873.28     14.20 o 
  -3  -6   8       13.50       12.60      2.79 o 
  -2  -6   8      588.50      571.27     10.13 o 
  -1  -6   8      246.03      246.85      5.29 o 
   0  -6   8      187.53      194.01      4.33 o 
   1  -6   8      531.52      525.49      9.60 o 
   2  -6   8      699.39      709.16     12.38 o 
   3  -6   8      325.45      352.76      8.47 o 
   4  -6   8      204.52      208.57      6.74 o 
   5  -6   8      391.60      408.20      9.97 o 
   6  -6   8       34.91       44.72      3.95 o 
   7  -6   8        6.15        8.47      4.02 o 
 -11  -5   8      141.33      128.35      9.68 o 
 -10  -5   8      190.30      199.76     13.26 o 
  -9  -5   8       96.33       90.05      5.06 o 
  -8  -5   8       51.65       56.83      3.98 o 
  -7  -5   8      479.34      444.63     10.04 o 
  -6  -5   8      649.76      607.79     11.71 o 
  -5  -5   8      108.62      119.23      4.74 o 
  -4  -5   8      140.57      129.88     10.32 o 
  -3  -5   8      982.53      972.77     14.69 o 
  -2  -5   8       14.70       20.59      6.04 o 
  -1  -5   8        8.58        8.85      3.53 o 
   0  -5   8     1074.27     1061.63     12.27 o 
   1  -5   8      435.02      417.25      6.69 o 
   2  -5   8       36.16       31.60      2.10 o 
   3  -5   8       30.94       32.62      2.88 o 
   4  -5   8       23.30       24.10      2.78 o 
   5  -5   8      367.10      386.94     14.76 o 
   6  -5   8      129.06      111.07      8.56 o 
   7  -5   8      356.68      361.64     15.35 o 
 -12  -4   8       78.52       67.24      7.81 o 
 -11  -4   8        1.43        0.86      2.31 o 
 -10  -4   8       33.79       35.81      3.86 o 
  -9  -4   8       15.61       14.33      2.77 o 
  -8  -4   8      232.08      226.75      7.11 o 
  -7  -4   8       80.97       65.52      3.95 o 
  -6  -4   8      955.27      950.13     15.36 o 
  -5  -4   8       14.67       11.78      2.54 o 
  -4  -4   8     1115.03     1075.96     15.83 o 
  -3  -4   8      145.55      129.23      3.92 o 
  -2  -4   8       93.88      103.31      2.86 o 
  -1  -4   8       97.36      108.40      4.20 o 
   0  -4   8     1150.37     1198.26     13.41 o 
   1  -4   8     1813.26     1855.48     19.00 o 
   2  -4   8       18.21       11.24      1.52 o 
   3  -4   8      161.76      168.97      4.30 o 
   4  -4   8      305.36      323.94      8.01 o 
   5  -4   8        1.50        2.27      2.96 o 
   6  -4   8      237.12      212.49     10.99 o 
   7  -4   8      211.48      213.37     11.58 o 
   8  -4   8        0.76        2.61      3.92 o 
 -12  -3   8       19.22       20.08      5.48 o 
 -11  -3   8      304.40      310.10     13.42 o 
 -10  -3   8      162.37      168.00     11.47 o 
  -9  -3   8       20.61       20.06      3.05 o 
  -8  -3   8       31.09       27.94      3.08 o 
  -7  -3   8      422.62      379.82      8.89 o 
  -6  -3   8      494.29      497.34     10.03 o 
  -5  -3   8     1111.14     1133.91     17.42 o 
  -4  -3   8     1833.87     1799.33     23.17 o 
  -3  -3   8      481.62      503.34      8.05 o 
  -2  -3   8        2.70        6.41      1.73 o 
  -1  -3   8      522.36      493.99      8.51 o 
   0  -3   8     3719.55     3745.85     71.01 o 
   1  -3   8       41.57       37.93      2.06 o 
   2  -3   8      748.86      716.56      9.52 o 
   3  -3   8      632.28      630.84      9.01 o 
   4  -3   8       25.80       33.06      3.32 o 
   5  -3   8      545.59      568.90     17.68 o 
   6  -3   8      156.09      158.76      9.56 o 
   7  -3   8      224.50      245.90     12.51 o 
   8  -3   8       76.53       89.47      8.47 o 
 -12  -2   8      313.09      348.83     10.38 o 
 -11  -2   8      283.61      294.71      9.09 o 
 -10  -2   8      479.03      497.39     11.55 o 
  -9  -2   8       72.99       72.65      4.40 o 
  -8  -2   8     1360.65     1365.33     20.47 o 
  -7  -2   8      766.44      789.44     13.67 o 
  -6  -2   8       51.86       64.36      3.65 o 
  -5  -2   8      357.64      336.56      7.63 o 
  -4  -2   8     1710.36     1661.75     16.42 o 
  -3  -2   8      916.39      953.85     10.64 o 
  -2  -2   8      102.18      122.22      3.07 o 
  -1  -2   8     4657.27     4604.36     43.03 o 
   0  -2   8     1950.22     2011.88     24.74 o 
   1  -2   8      234.04      234.62      4.63 o 
   2  -2   8      605.99      589.41      8.25 o 
   3  -2   8      662.20      713.91     13.63 o 
   4  -2   8       52.29       51.10      3.60 o 
   5  -2   8      442.43      477.66     19.10 o 
   6  -2   8      303.16      331.50     13.73 o 
   7  -2   8       99.54       69.61      7.32 o 
 -12  -1   8       74.25       89.36      5.56 o 
 -11  -1   8      183.27      186.06      7.19 o 
 -10  -1   8        4.50        3.00      2.37 o 
  -9  -1   8      681.05      676.58     13.19 o 
  -8  -1   8     1296.64     1274.82     19.37 o 
  -7  -1   8      449.40      423.59      9.25 o 
  -6  -1   8      100.45      115.22      4.49 o 
  -5  -1   8      542.99      496.82      6.63 o 
  -4  -1   8     1274.17     1196.74     12.71 o 
  -3  -1   8     1738.29     1918.03     18.80 o 
  -2  -1   8     1811.30     1826.72     18.07 o 
  -1  -1   8     2063.87     2035.68     19.91 o 
   0  -1   8      271.69      272.42      4.84 o 
   1  -1   8      748.83      731.70     19.27 o 
   2  -1   8     2335.74     2284.09     28.69 o 
   3  -1   8       25.88       25.04      2.78 o 
   4  -1   8      572.15      572.60     11.70 o 
   5  -1   8      413.27      412.88     10.06 o 
   6  -1   8      364.90      354.60      9.60 o 
   7  -1   8       35.43       35.05      5.85 o 
 -12   0   8       73.58       75.14      5.19 o 
 -11   0   8       18.14       14.94      5.84 o 
 -10   0   8      470.73      460.48     10.81 o 
  -9   0   8      332.73      327.85      8.56 o 
  -8   0   8      449.32      437.51      9.74 o 
  -7   0   8      166.41      170.86      5.67 o 
  -6   0   8       36.44       42.82      1.99 o 
  -5   0   8     1478.34     1574.75     16.21 o 
  -4   0   8        6.86       10.40      1.20 o 
  -3   0   8     1683.97     1682.50     17.00 o 
  -2   0   8       38.88       25.84      1.65 o 
  -1   0   8     1974.97     2081.54     26.30 o 
   0   0   8        1.25        0.94      0.93 o 
   1   0   8      274.12      273.05      9.29 o 
   2   0   8      423.72      406.77      9.01 o 
   3   0   8       54.13       51.01      3.60 o 
   4   0   8      141.12      135.12      7.95 o 
   5   0   8      212.35      208.07      7.16 o 
   6   0   8      235.31      252.49      8.24 o 
   7   0   8        3.13        2.54      2.31 o 
 -12   1   8       67.45       63.54      7.56 o 
 -11   1   8      104.96      105.56      6.76 o 
 -10   1   8      173.88      186.92     10.58 o 
  -9   1   8       82.03       96.60      4.70 o 
  -8   1   8        4.21        5.84      2.21 o 
  -7   1   8      455.36      472.18      9.80 o 
  -6   1   8     1935.34     1947.08     19.72 o 
  -5   1   8      321.14      337.03      5.62 o 
  -4   1   8     2437.32     2520.57     24.13 o 
  -3   1   8      926.38      871.66     10.38 o 
  -2   1   8      130.19      102.87      2.95 o 
  -1   1   8       13.44       17.19      1.46 o 
   0   1   8        5.79        1.80      1.33 o 
   1   1   8      269.03      262.28      6.97 o 
   2   1   8      147.49      145.18      5.39 o 
   3   1   8        1.32        4.07      1.93 o 
   4   1   8        6.80       10.34      2.72 o 
   5   1   8       91.64       89.35      5.04 o 
   6   1   8        2.66        5.06      2.38 o 
   7   1   8       57.68       61.66      4.89 o 
 -12   2   8       32.33       22.54      5.63 o 
 -11   2   8      279.20      268.37     13.04 o 
 -10   2   8      692.46      703.36     13.62 o 
  -9   2   8      133.21      133.49      5.45 o 
  -8   2   8        5.68        6.23      1.99 o 
  -7   2   8      343.18      342.70      5.11 o 
  -6   2   8       47.81       48.02      3.89 o 
  -5   2   8       51.27       59.46      5.35 o 
  -4   2   8     1126.60     1143.93     13.89 o 
  -3   2   8      896.28      929.88     11.55 o 
  -2   2   8       75.26       96.81      5.04 o 
  -1   2   8       68.38       73.27      5.06 o 
   0   2   8     1408.10     1376.87     19.53 o 
   1   2   8       18.19       18.14      2.48 o 
   2   2   8      100.97      111.74      4.92 o 
   3   2   8      623.39      601.05     12.25 o 
   4   2   8      519.27      504.17     11.51 o 
   5   2   8       18.87       15.36      3.80 o 
   6   2   8      398.57      372.39     10.43 o 
   7   2   8      117.17      124.30     20.76 o 
 -12   3   8        1.46       -2.27      2.27 o 
 -11   3   8      103.58      106.09      8.56 o 
 -10   3   8      155.25      137.59      9.18 o 
  -9   3   8       51.97       49.52      3.66 o 
  -8   3   8        5.97        4.39      1.94 o 
  -7   3   8      886.01      858.04      9.41 o 
  -6   3   8      255.48      243.00      5.10 o 
  -5   3   8      534.10      525.87      7.85 o 
  -4   3   8      446.76      402.32      6.57 o 
  -3   3   8       25.96       25.98      1.82 o 
  -2   3   8       65.33       84.48      3.95 o 
  -1   3   8     1103.72     1144.57     17.10 o 
   0   3   8     1551.79     1516.09     21.29 o 
   1   3   8      324.43      323.89      8.32 o 
   2   3   8       43.26       40.83      3.52 o 
   3   3   8     1860.42     1882.34     26.70 o 
   4   3   8      315.40      314.90     13.71 o 
   5   3   8      111.08      111.38      5.79 o 
   6   3   8      296.97      326.41     10.03 o 
 -12   4   8       16.57       19.86      5.45 o 
 -11   4   8        9.57        3.46      3.33 o 
 -10   4   8        1.15        4.42      3.11 o 
  -9   4   8       77.22       82.25      6.94 o 
  -8   4   8     1731.85     1708.21     16.20 o 
  -7   4   8     1290.70     1251.47     12.76 o 
  -6   4   8        5.11        4.03      1.39 o 
  -5   4   8       22.80       23.17      1.96 o 
  -4   4   8      425.99      433.09      7.61 o 
  -3   4   8      316.15      288.59     20.34 o 
  -2   4   8      594.75      604.01     11.23 o 
  -1   4   8     1790.83     1794.84     24.26 o 
   0   4   8      264.03      255.73      7.30 o 
   1   4   8       72.38       69.45      5.00 o 
   2   4   8      776.69      731.34     14.00 o 
   3   4   8     1225.13     1241.43     20.35 o 
   4   4   8        1.41        0.20      2.14 o 
   5   4   8      243.09      219.52     12.78 o 
   6   4   8       55.25       47.14      4.60 o 
 -11   5   8       15.14       16.93      4.83 o 
 -10   5   8       46.69       30.63      5.35 o 
  -9   5   8      192.55      192.36     14.09 o 
  -8   5   8     1022.15      966.62     12.82 o 
  -7   5   8        0.66        2.32      1.17 o 
  -6   5   8      368.32      362.78      6.75 o 
  -5   5   8      277.44      308.01      7.05 o 
  -4   5   8     1909.70     1915.78     25.16 o 
  -3   5   8       17.83       20.63      2.53 o 
  -2   5   8      173.38      151.98      5.58 o 
  -1   5   8      299.84      276.05     13.82 o 
   0   5   8       27.32       24.54      2.94 o 
   1   5   8      219.88      206.14      7.04 o 
   2   5   8      584.92      585.72     27.64 o 
   3   5   8        1.01       -1.73      1.73 o 
   4   5   8      111.20      119.93      6.17 o 
   5   5   8       36.33       33.37      4.17 o 
 -11   6   8        0.65       -1.59      3.11 o 
 -10   6   8       15.77       14.79      4.45 o 
  -9   6   8      126.15      131.09      6.35 o 
  -8   6   8       20.62       18.15      2.19 o 
  -7   6   8       42.34       42.71      2.76 o 
  -6   6   8      791.32      808.13     13.90 o 
  -5   6   8      500.02      493.28     10.22 o 
  -4   6   8       22.95       22.42      2.78 o 
  -3   6   8       65.46       69.18      4.07 o 
  -2   6   8      225.12      240.39      7.18 o 
  -1   6   8       90.68       87.52      8.55 o 
   0   6   8       11.81        9.69      2.54 o 
   1   6   8        5.83        4.70      2.74 o 
   2   6   8        8.77        7.17      2.43 o 
   3   6   8        0.84        2.33      2.34 o 
   4   6   8       11.42       15.03      3.60 o 
 -10   7   8       10.46        7.40      2.58 o 
  -9   7   8       76.25       86.57      4.04 o 
  -8   7   8       41.16       41.29      2.96 o 
  -7   7   8      105.26      111.99      4.20 o 
  -6   7   8      649.26      625.74     17.50 o 
  -5   7   8        0.72       -0.62      1.82 o 
  -4   7   8      275.11      264.85     11.67 o 
  -3   7   8      547.12      559.28     18.12 o 
  -2   7   8      135.40      130.63      5.65 o 
  -1   7   8       28.08       32.28      3.53 o 
   0   7   8        1.36        0.26      1.97 o 
   1   7   8       45.04       46.46      4.14 o 
   2   7   8        0.40       -0.17      2.63 o 
   3   7   8       79.23       80.38      5.39 o 
  -9   8   8       27.89       33.52      4.05 o 
  -8   8   8       20.16       19.13      2.47 o 
  -7   8   8       19.34       11.65      2.55 o 
  -6   8   8       40.77       53.98      5.73 o 
  -5   8   8       80.23       89.75      7.13 o 
  -4   8   8      538.72      574.32     24.48 o 
  -3   8   8      110.85      123.19      9.21 o 
  -2   8   8       34.30       28.60      6.43 o 
  -1   8   8        7.53        9.79      2.83 o 
   0   8   8      154.08      140.06      6.32 o 
   1   8   8       37.66       35.30      5.15 o 
   2   8   8       21.54       28.49      4.89 o 
  -8   9   8        6.65       10.64      3.84 o 
  -7   9   8       44.15       49.85      4.39 o 
  -6   9   8       67.47       65.65      6.63 o 
  -5   9   8       31.28       31.69      5.32 o 
  -4   9   8      185.80      200.82     10.68 o 
  -3   9   8       77.55      106.33      5.66 o 
  -2   9   8        6.24        5.77      2.57 o 
  -1   9   8      112.97      118.27      7.78 o 
   0   9   8      191.26      173.22     13.68 o 
  -6  10   8       20.78        9.28      4.42 o 
  -5  10   8        3.54        3.67      3.74 o 
  -4  10   8       36.70       52.52      6.60 o 
  -3  10   8        4.64        2.80      3.58 o 
  -2  10   8      105.94      119.06      6.40 o 
  -5 -12   9      392.97      409.70     16.44 o 
  -4 -12   9      147.91      173.46     10.96 o 
   0 -12   9       31.13       35.83      5.88 o 
   1 -12   9      106.60      107.62      8.81 o 
   2 -12   9      220.45      240.70      8.54 o 
  -7 -11   9       17.31       26.90      5.67 o 
  -6 -11   9        3.83        4.86      3.95 o 
  -5 -11   9       59.18       60.14      6.72 o 
  -4 -11   9       12.43        9.12      2.63 o 
   0 -11   9       39.14       31.69      5.32 o 
   1 -11   9        1.71        4.82      2.37 o 
   2 -11   9      303.99      306.03      9.12 o 
   3 -11   9      152.22      157.62      6.91 o 
   4 -11   9       10.91       13.56      3.18 o 
  -8 -10   9       49.43       52.11      6.82 o 
  -7 -10   9        7.56        9.06      4.17 o 
  -6 -10   9       33.10       41.20      3.98 o 
  -5 -10   9        3.52        2.32      2.08 o 
  -4 -10   9       47.12       46.67      7.38 o 
  -3 -10   9        4.88        4.98      2.61 o 
  -1 -10   9       69.51       58.65      5.95 o 
   0 -10   9      246.66      249.38     11.30 o 
   1 -10   9      413.16      410.53     10.00 o 
   2 -10   9      166.44      165.12      8.12 o 
   3 -10   9       63.79       56.21      4.35 o 
   4 -10   9       50.24       51.67      4.48 o 
   5 -10   9      267.77      286.66      9.35 o 
  -9  -9   9      603.35      569.18     19.80 o 
  -8  -9   9        8.05        3.14      3.70 o 
  -7  -9   9      270.76      266.72      8.72 o 
  -6  -9   9      577.47      562.69     12.51 o 
  -5  -9   9      393.84      386.72      9.87 o 
  -4  -9   9        5.24        3.60      1.87 o 
  -3  -9   9       13.77        8.84      2.83 o 
  -2  -9   9      153.03      145.69      7.35 o 
  -1  -9   9      580.92      548.17     16.65 o 
   0  -9   9       13.09       11.64      2.30 o 
   1  -9   9       46.87       50.20      3.69 o 
   2  -9   9       22.06       24.65      3.16 o 
   3  -9   9       53.78       56.24      4.22 o 
   4  -9   9       77.54       77.16      4.90 o 
   5  -9   9        0.49       -2.32      2.33 o 
 -10  -8   9      136.02      132.61      9.84 o 
  -9  -8   9      191.06      208.35     11.74 o 
  -8  -8   9      145.65      143.72      6.43 o 
  -7  -8   9      200.23      213.27      7.52 o 
  -6  -8   9      233.78      222.02      7.28 o 
  -5  -8   9      148.33      163.95      6.19 o 
  -4  -8   9      999.43     1011.14     16.65 o 
  -3  -8   9      219.03      251.03      9.37 o 
  -2  -8   9       98.06       94.60      6.04 o 
  -1  -8   9        1.38        1.56      1.23 o 
   0  -8   9       32.94       36.74      5.63 o 
   1  -8   9      162.69      182.87      6.10 o 
   2  -8   9      328.73      306.23      9.63 o 
   3  -8   9      973.18      918.14     16.20 o 
   4  -8   9       90.42       82.44      4.90 o 
   5  -8   9       21.65       22.93      3.36 o 
   6  -8   9       38.19       34.89      4.16 o 
 -10  -7   9      125.94      120.78      9.49 o 
  -9  -7   9       18.07       18.38      3.28 o 
  -8  -7   9      454.78      391.16     10.32 o 
  -7  -7   9      286.61      257.69      8.08 o 
  -6  -7   9      415.60      361.11      9.16 o 
  -5  -7   9      737.58      738.71     14.68 o 
  -4  -7   9      792.85      787.56     28.84 o 
  -3  -7   9      771.30      787.40     18.94 o 
  -2  -7   9       11.47       16.53      3.11 o 
  -1  -7   9      275.75      275.00      6.47 o 
   0  -7   9      360.26      352.95      8.36 o 
   1  -7   9       26.00       24.92      3.95 o 
   2  -7   9      524.09      557.58     15.78 o 
   3  -7   9       54.52       67.98      4.17 o 
   4  -7   9       12.17        4.10      2.18 o 
   5  -7   9       10.26       10.85      2.83 o 
   6  -7   9      129.37      130.08      6.45 o 
 -11  -6   9      101.95      112.44      9.56 o 
 -10  -6   9       46.89       45.99      4.48 o 
  -9  -6   9       93.98      108.53      5.87 o 
  -8  -6   9      321.65      312.85     19.55 o 
  -7  -6   9      165.30      181.80     11.77 o 
  -6  -6   9      449.64      462.10     10.36 o 
  -5  -6   9     1970.31     1910.86     31.60 o 
  -4  -6   9     1145.93     1098.29     16.98 o 
  -3  -6   9      111.10      112.97      4.54 o 
  -2  -6   9      241.99      225.42      5.48 o 
  -1  -6   9     1412.13     1356.88     21.32 o 
   0  -6   9      198.45      195.85      4.60 o 
   1  -6   9       18.51       19.59      1.95 o 
   2  -6   9     1169.59     1203.94     29.25 o 
   3  -6   9      139.84      159.13      6.83 o 
   4  -6   9        3.68        4.25      1.98 o 
   5  -6   9       64.90       61.56      4.31 o 
   6  -6   9      122.39      148.65     10.09 o 
   7  -6   9        2.45        5.63      4.54 o 
 -11  -5   9       50.12       54.66      6.80 o 
 -10  -5   9       50.39       55.31      5.95 o 
  -9  -5   9       11.32       10.83      2.70 o 
  -8  -5   9       79.59       90.56      8.64 o 
  -7  -5   9      114.48      116.56      6.79 o 
  -6  -5   9      282.18      269.10      7.53 o 
  -5  -5   9     1446.57     1382.47     20.09 o 
  -4  -5   9      292.95      278.94      7.16 o 
  -3  -5   9      106.72      108.56      5.76 o 
  -2  -5   9      219.62      179.94      4.24 o 
  -1  -5   9        2.86        1.88      1.36 o 
   0  -5   9        4.22        7.46      1.36 o 
   1  -5   9      335.71      305.04      5.85 o 
   2  -5   9     1887.14     1852.06     19.77 o 
   3  -5   9      638.46      606.69     11.63 o 
   4  -5   9       96.25       78.64      4.33 o 
   5  -5   9       89.33      100.05      7.94 o 
   6  -5   9      105.11       98.22      8.34 o 
   7  -5   9        0.07        2.52      3.67 o 
 -12  -4   9      121.63      139.77      7.12 o 
 -11  -4   9       14.38       11.91      5.14 o 
 -10  -4   9       52.36       48.79      4.33 o 
  -9  -4   9      196.11      198.00      7.18 o 
  -8  -4   9        1.46        2.55      2.85 o 
  -7  -4   9       57.10       60.51      3.92 o 
  -6  -4   9      597.56      582.45     11.45 o 
  -5  -4   9      417.98      385.23     17.68 o 
  -4  -4   9       20.60       21.97      2.41 o 
  -3  -4   9        2.56        2.12      0.99 o 
  -2  -4   9       11.52       10.90      1.36 o 
  -1  -4   9      333.24      329.31      6.96 o 
   0  -4   9      309.15      299.83      6.86 o 
   1  -4   9      269.67      247.09      7.29 o 
   2  -4   9      138.53      154.89      6.87 o 
   3  -4   9        0.09       -0.15      1.22 o 
   4  -4   9      199.04      210.44     10.34 o 
   5  -4   9      135.14      147.12      9.25 o 
   6  -4   9      152.25      147.00      9.77 o 
   7  -4   9       53.45       59.43      7.50 o 
 -12  -3   9      197.64      199.45     10.09 o 
 -11  -3   9      101.10       98.28      5.73 o 
 -10  -3   9      317.73      326.36      9.51 o 
  -9  -3   9       54.43       59.83      4.24 o 
  -8  -3   9       60.58       64.69      4.13 o 
  -7  -3   9      194.34      191.73      6.38 o 
  -6  -3   9     1108.01     1061.13     16.73 o 
  -5  -3   9       12.71       16.88      2.32 o 
  -4  -3   9     1358.86     1329.12     18.77 o 
  -3  -3   9     2502.29     2599.89     35.64 o 
  -2  -3   9       32.40       34.10      1.90 o 
  -1  -3   9      116.45      120.83      3.39 o 
   0  -3   9        4.19        3.48      1.45 o 
   1  -3   9      400.14      359.38      6.26 o 
   2  -3   9       82.54       88.40      3.21 o 
   3  -3   9      317.15      311.95      7.97 o 
   4  -3   9      362.00      362.72     11.92 o 
   5  -3   9      172.62      170.59      9.65 o 
   6  -3   9        0.33        1.00      3.36 o 
   7  -3   9      291.22      274.54     13.57 o 
 -12  -2   9       72.30       79.47      5.58 o 
 -11  -2   9      201.99      199.86      7.71 o 
 -10  -2   9      170.92      186.84     16.28 o 
  -9  -2   9      259.71      266.89      8.03 o 
  -8  -2   9      193.00      200.92      6.67 o 
  -7  -2   9      890.76      912.78     15.36 o 
  -6  -2   9       14.95       13.89      2.24 o 
  -5  -2   9      483.63      482.64      9.77 o 
  -4  -2   9     1447.39     1480.25     15.37 o 
  -3  -2   9     1093.53     1132.82     12.57 o 
  -2  -2   9       80.90       97.96      2.97 o 
  -1  -2   9      200.14      229.85      5.02 o 
   0  -2   9      849.95      841.45     10.44 o 
   1  -2   9      189.61      199.62      5.97 o 
   2  -2   9        2.53        0.97      2.01 o 
   3  -2   9      224.56      221.61      6.86 o 
   4  -2   9      120.48      121.66      5.45 o 
   5  -2   9      175.14      155.84      8.62 o 
   6  -2   9      255.24      251.75     12.64 o 
   7  -2   9      278.62      280.51     13.85 o 
 -12  -1   9       81.34       94.43      5.84 o 
 -11  -1   9      871.78      883.76     16.93 o 
 -10  -1   9      299.21      299.33      8.78 o 
  -9  -1   9      659.80      637.77     12.91 o 
  -8  -1   9       80.18       77.35      4.38 o 
  -7  -1   9      618.13      605.81     11.69 o 
  -6  -1   9       95.96       93.46      4.43 o 
  -5  -1   9      111.53      105.31      4.47 o 
  -4  -1   9     1114.31     1061.98     12.01 o 
  -3  -1   9      491.22      460.77      8.56 o 
  -2  -1   9       22.87       26.43      1.76 o 
  -1  -1   9      983.22      921.48     11.04 o 
   0  -1   9      850.01      779.09      9.86 o 
   1  -1   9       38.14       42.53      3.11 o 
   2  -1   9      391.27      378.85     12.69 o 
   3  -1   9      146.83      147.03      8.34 o 
   4  -1   9       89.72       86.59      4.85 o 
   5  -1   9      103.76      115.79      5.63 o 
   6  -1   9      324.98      326.74      9.74 o 
   7  -1   9       24.91       27.95      5.73 o 
 -12   0   9       44.26       56.08      4.69 o 
 -11   0   9      763.87      734.11     14.95 o 
 -10   0   9       42.21       45.66      3.87 o 
  -9   0   9       37.79       34.37      3.32 o 
  -8   0   9        8.44       10.24      2.26 o 
  -7   0   9      221.79      203.16      6.44 o 
  -6   0   9      155.69      158.90      5.54 o 
  -5   0   9       23.21       21.72      1.61 o 
  -4   0   9     1112.59     1065.44     12.24 o 
  -3   0   9       13.48        9.95      2.01 o 
  -2   0   9     1045.08     1075.24     12.41 o 
  -1   0   9     1501.27     1536.33     16.30 o 
   0   0   9     1516.35     1528.41     20.92 o 
   1   0   9        0.74       -0.57      1.62 o 
   2   0   9      334.82      324.51     13.62 o 
   3   0   9     1231.42     1199.41     19.10 o 
   4   0   9        1.12       -0.54      2.15 o 
   5   0   9       68.26       72.88      8.69 o 
   6   0   9      104.24      102.72      5.78 o 
 -12   1   9      160.29      153.84     10.68 o 
 -11   1   9       74.03       71.64      4.85 o 
 -10   1   9      138.85      131.39      5.80 o 
  -9   1   9      270.66      286.07      8.11 o 
  -8   1   9      596.81      603.67     11.93 o 
  -7   1   9      562.19      531.62     10.83 o 
  -6   1   9      174.35      179.40      4.60 o 
  -5   1   9      211.88      207.17      4.67 o 
  -4   1   9       12.83       12.36      1.50 o 
  -3   1   9      151.51      140.37      3.66 o 
  -2   1   9     2355.20     2420.76     23.67 o 
  -1   1   9     1076.56     1109.71     16.54 o 
   0   1   9       30.94       29.02      2.73 o 
   1   1   9      120.85      122.92      5.03 o 
   2   1   9       39.80       39.95      3.43 o 
   3   1   9      819.99      781.08     18.60 o 
   4   1   9       21.05       19.24      3.08 o 
   5   1   9      179.59      175.91      7.74 o 
   6   1   9       45.15       44.26      4.41 o 
 -12   2   9       13.54       10.27      4.17 o 
 -11   2   9       18.14       15.57      4.36 o 
 -10   2   9      135.81      131.85      5.87 o 
  -9   2   9       68.47       76.03      4.39 o 
  -8   2   9      315.24      309.81      8.28 o 
  -7   2   9      420.53      438.28      9.58 o 
  -6   2   9      104.95      103.77      3.44 o 
  -5   2   9      659.51      685.36      9.38 o 
  -4   2   9       10.24       12.98      2.00 o 
  -3   2   9      214.19      208.72      4.58 o 
  -2   2   9      360.01      349.32      7.93 o 
  -1   2   9      497.86      511.75     10.16 o 
   0   2   9      340.73      342.56     15.16 o 
   1   2   9        6.04        6.07      2.06 o 
   2   2   9      714.96      728.14     13.93 o 
   3   2   9       62.74       70.77      4.60 o 
   4   2   9       94.00       86.00      5.18 o 
   5   2   9      100.67      111.70      7.36 o 
   6   2   9        4.32        2.87      2.60 o 
 -12   3   9       93.32      111.13      9.49 o 
 -11   3   9       10.37        3.18      3.42 o 
 -10   3   9      398.71      389.47     15.38 o 
  -9   3   9       31.93       32.82      3.16 o 
  -8   3   9       84.69       76.04      4.31 o 
  -7   3   9     3894.51     3863.85     36.43 o 
  -6   3   9      474.97      490.58      7.90 o 
  -5   3   9     1228.33     1228.12     20.39 o 
  -4   3   9       61.65       62.31      4.35 o 
  -3   3   9      160.30      142.21      5.10 o 
  -2   3   9       16.71       19.77      2.44 o 
  -1   3   9       41.90       45.41      4.69 o 
   0   3   9      769.57      776.44     13.92 o 
   1   3   9      237.59      241.04      8.17 o 
   2   3   9       91.54       90.81      4.93 o 
   3   3   9       19.56       23.86      4.12 o 
   4   3   9      185.32      188.06      7.41 o 
   5   3   9        8.47        8.60      2.78 o 
 -12   4   9       21.60       20.08      5.45 o 
 -11   4   9        1.83        2.58      3.42 o 
 -10   4   9      103.81      114.96      8.65 o 
  -9   4   9       49.79       52.21      6.04 o 
  -8   4   9       63.12       70.37      6.47 o 
  -7   4   9      295.51      313.85      6.38 o 
  -6   4   9      373.58      366.56      6.83 o 
  -5   4   9       28.50       27.09      2.18 o 
  -4   4   9      188.80      179.68      5.79 o 
  -3   4   9      100.67       99.70      4.56 o 
  -2   4   9       55.23       49.49      3.49 o 
  -1   4   9      671.15      695.38     13.05 o 
   0   4   9      122.49      133.75      5.58 o 
   1   4   9        4.49        6.82      2.21 o 
   2   4   9      171.17      170.57      6.70 o 
   3   4   9       83.10       79.71      5.10 o 
   4   4   9      285.70      276.83      9.21 o 
   5   4   9       26.11       37.31      4.36 o 
 -11   5   9       99.10       98.37      8.56 o 
 -10   5   9       95.73      108.33      8.50 o 
  -9   5   9        3.84        0.37      2.86 o 
  -8   5   9      202.48      221.01      5.48 o 
  -7   5   9      211.30      202.19      6.94 o 
  -6   5   9        0.82        2.32      1.44 o 
  -5   5   9       36.70       35.56      3.11 o 
  -4   5   9      525.56      526.14     11.07 o 
  -3   5   9      167.04      163.35      5.81 o 
  -2   5   9      159.64      202.68      6.72 o 
  -1   5   9      513.35      485.59     23.52 o 
   0   5   9      235.35      226.85      7.41 o 
   1   5   9      211.47      194.14      7.24 o 
   2   5   9       60.03       56.54      4.46 o 
   3   5   9      125.74      136.47      6.58 o 
   4   5   9       21.20       19.09      3.59 o 
 -11   6   9       36.03       43.27      6.57 o 
 -10   6   9       16.04       13.17      4.33 o 
  -9   6   9       17.58       24.77      3.52 o 
  -8   6   9      132.02      134.36      4.53 o 
  -7   6   9      330.79      324.12      8.50 o 
  -6   6   9      126.41      130.60      5.39 o 
  -5   6   9       72.38       62.03      4.00 o 
  -4   6   9      296.43      278.95      7.94 o 
  -3   6   9        3.45        3.04      2.13 o 
  -2   6   9       66.61       50.18      3.86 o 
  -1   6   9      343.79      350.12      9.40 o 
   0   6   9      440.14      407.75     10.51 o 
   1   6   9        2.97        0.33      2.35 o 
   2   6   9       91.81       99.15      7.69 o 
   3   6   9       99.63       89.61      5.76 o 
 -10   7   9        0.53        1.84      3.21 o 
  -9   7   9        5.80        5.13      1.94 o 
  -8   7   9        3.24        4.84      1.85 o 
  -7   7   9       15.17       15.19      3.98 o 
  -6   7   9      131.03      145.10      8.50 o 
  -5   7   9      330.29      317.40      8.58 o 
  -4   7   9      138.81      145.63      6.01 o 
  -3   7   9       27.70       21.66      3.11 o 
  -2   7   9        1.99        4.31      2.26 o 
  -1   7   9      146.75      137.46      6.19 o 
   0   7   9       68.26       61.68      4.63 o 
   1   7   9      218.06      222.32      8.18 o 
   2   7   9       68.82       63.71      5.31 o 
  -9   8   9       76.85       75.67      4.98 o 
  -8   8   9       31.41       32.30      3.65 o 
  -7   8   9       73.79       79.07      6.97 o 
  -6   8   9      261.30      268.12     11.92 o 
  -5   8   9      444.54      452.38     15.66 o 
  -4   8   9       48.22       44.38      9.98 o 
  -3   8   9       26.68       31.59      3.66 o 
  -2   8   9       63.82       61.63      4.61 o 
  -1   8   9       36.67       22.56      4.20 o 
   0   8   9        1.84        1.29      2.45 o 
   1   8   9       51.87       64.87     11.10 o 
  -7   9   9       13.28       12.58      4.64 o 
  -6   9   9       17.30       25.96      5.14 o 
  -5   9   9       43.31       54.20      6.60 o 
  -4   9   9      127.78      142.95      9.59 o 
  -3   9   9      162.86      165.85      7.23 o 
  -2   9   9       64.56       68.06      5.14 o 
  -1   9   9        0.02       -0.57      2.47 o 
  -4 -12  10      119.45      131.71      9.74 o 
  -3 -12  10      192.18      207.39     12.27 o 
   0 -12  10       76.97       86.48      8.12 o 
   1 -12  10        0.42        1.49      3.67 o 
  -6 -11  10        4.18        4.11      4.23 o 
  -5 -11  10      108.57      111.16      6.02 o 
  -4 -11  10      612.56      646.84     14.02 o 
  -3 -11  10      160.75      183.95     10.74 o 
   0 -11  10       84.76      101.67      8.19 o 
   1 -11  10        1.53       -0.37      3.05 o 
   2 -11  10      181.85      189.32      7.35 o 
   3 -11  10      196.80      221.15      8.27 o 
  -8 -10  10       56.01       63.38      7.47 o 
  -7 -10  10      303.11      307.39     10.86 o 
  -6 -10  10       52.60       52.49      6.72 o 
  -5 -10  10       54.91       47.41      4.13 o 
  -4 -10  10        4.59        5.82      2.17 o 
  -3 -10  10       20.77       15.16      2.81 o 
   0 -10  10        0.35       -0.31      3.21 o 
   1 -10  10       15.13       13.59      2.75 o 
   2 -10  10       68.11       74.36      4.87 o 
   3 -10  10       49.11       45.34      4.15 o 
   4 -10  10        0.37        2.19      2.60 o 
  -9  -9  10      650.54      644.11     21.64 o 
  -8  -9  10      259.98      270.65      9.19 o 
  -7  -9  10       54.51       41.94      4.18 o 
  -6  -9  10      145.39      136.29      6.23 o 
  -5  -9  10       24.56       20.48      3.04 o 
  -4  -9  10       50.80       55.35      3.97 o 
  -3  -9  10      414.97      442.26     10.28 o 
  -2  -9  10     1137.09     1150.10     24.78 o 
   0  -9  10        1.84       -0.84      2.65 o 
   1  -9  10       73.42       75.20      4.45 o 
   2  -9  10      163.80      168.43      6.55 o 
   3  -9  10      100.06      109.68      6.65 o 
   4  -9  10       20.18       18.28      3.29 o 
   5  -9  10      189.50      200.18      7.94 o 
  -9  -8  10      626.73      618.03     14.36 o 
  -8  -8  10       72.61       64.11      4.89 o 
  -7  -8  10      106.94       97.89      5.96 o 
  -6  -8  10       26.86       26.05      3.24 o 
  -5  -8  10      298.10      269.99     14.55 o 
  -4  -8  10        0.89        0.92      1.65 o 
  -3  -8  10       11.46       13.12      3.07 o 
  -2  -8  10       28.14       34.31      3.92 o 
  -1  -8  10       71.84       78.91      5.67 o 
   0  -8  10       21.25       24.09      3.58 o 
   1  -8  10      150.44      144.37      5.76 o 
   2  -8  10      164.44      171.74      7.63 o 
   3  -8  10       59.33       53.53      4.18 o 
   4  -8  10       90.99       97.62      5.44 o 
   5  -8  10       44.01       45.11      4.32 o 
 -10  -7  10      189.39      211.66      8.54 o 
  -9  -7  10       73.88       71.93      8.75 o 
  -8  -7  10       16.88       15.14      2.96 o 
  -7  -7  10      170.97      159.05      6.38 o 
  -6  -7  10      649.79      628.41     12.88 o 
  -5  -7  10       29.52       26.32      3.00 o 
  -4  -7  10       12.27       10.91      2.23 o 
  -3  -7  10      238.70      250.29      7.15 o 
  -2  -7  10       46.38       53.54      4.70 o 
  -1  -7  10       67.74       63.97      4.98 o 
   0  -7  10      130.39      132.75      4.55 o 
   1  -7  10      312.34      324.80     12.47 o 
   2  -7  10       37.91       33.84      3.33 o 
   3  -7  10      349.12      343.22      9.12 o 
   4  -7  10      555.70      562.09     13.45 o 
   5  -7  10       82.63       85.52      5.22 o 
 -11  -6  10       78.10       77.95      5.71 o 
 -10  -6  10       58.02       60.08      5.03 o 
  -9  -6  10       32.02       28.83      4.48 o 
  -8  -6  10      666.37      657.23     13.87 o 
  -7  -6  10     1038.10     1031.17     17.83 o 
  -6  -6  10     1265.25     1255.42     19.79 o 
  -5  -6  10       40.50       37.50      3.26 o 
  -4  -6  10     1035.55     1034.47     16.66 o 
  -3  -6  10     1549.00     1537.88     21.71 o 
  -2  -6  10      952.14      945.42     21.26 o 
  -1  -6  10       71.60       60.53      6.33 o 
   0  -6  10     1123.67     1107.06     13.51 o 
   1  -6  10       46.36       48.85      2.73 o 
   2  -6  10      751.09      796.06     14.08 o 
   3  -6  10     1017.47     1047.56     18.15 o 
   4  -6  10      289.98      319.82      8.86 o 
   5  -6  10       11.06        2.77      3.58 o 
   6  -6  10        1.08        9.21      4.33 o 
 -11  -5  10      121.04      123.16      6.55 o 
 -10  -5  10       76.20       78.77      5.37 o 
  -9  -5  10       30.10       25.06      3.43 o 
  -8  -5  10      173.39      159.54      6.45 o 
  -7  -5  10      149.19      155.55     14.48 o 
  -6  -5  10      439.87      466.90     10.44 o 
  -5  -5  10      756.65      734.07     13.33 o 
  -4  -5  10     1634.08     1543.28     21.76 o 
  -3  -5  10      692.40      709.25     16.09 o 
  -2  -5  10       34.09       39.88      2.25 o 
  -1  -5  10     1132.13     1086.07     15.73 o 
   0  -5  10      380.62      377.88      8.15 o 
   1  -5  10      729.16      741.20     11.04 o 
   2  -5  10      840.85      860.16     11.70 o 
   3  -5  10      231.99      241.36      7.12 o 
   4  -5  10       14.36       15.35      4.26 o 
   5  -5  10       34.55       34.24      5.63 o 
   6  -5  10      115.53      117.89      9.56 o 
 -11  -4  10      211.87      221.11     11.02 o 
 -10  -4  10        2.00        4.94      2.49 o 
  -9  -4  10        4.82        5.06      2.74 o 
  -8  -4  10      261.23      254.24      9.09 o 
  -7  -4  10      232.31      226.39      7.18 o 
  -6  -4  10       67.77       68.58      4.47 o 
  -5  -4  10      925.50      895.58     15.05 o 
  -4  -4  10     1779.01     1788.31     24.21 o 
  -3  -4  10        3.04        0.97      1.43 o 
  -2  -4  10      552.82      543.07      7.92 o 
  -1  -4  10     2230.42     2196.65     27.14 o 
   0  -4  10       52.19       52.52      3.23 o 
   1  -4  10        0.77       -0.44      1.22 o 
   2  -4  10       20.17       20.96      2.47 o 
   3  -4  10      268.41      254.11      7.51 o 
   4  -4  10        2.62        2.15      3.24 o 
   5  -4  10       63.69       78.45      7.50 o 
   6  -4  10      233.87      263.58     13.39 o 
 -12  -3  10      136.08      150.19      7.38 o 
 -11  -3  10       97.50       97.65      5.78 o 
 -10  -3  10       56.94       51.84      6.19 o 
  -9  -3  10      187.63      185.18      6.97 o 
  -8  -3  10      275.84      274.22     12.61 o 
  -7  -3  10      201.90      207.77      9.39 o 
  -6  -3  10      169.59      177.49      6.13 o 
  -5  -3  10      372.13      343.15     14.60 o 
  -4  -3  10       73.12       78.69      3.95 o 
  -3  -3  10      987.31      997.30     11.75 o 
  -2  -3  10       11.90        9.75      1.44 o 
  -1  -3  10      292.86      298.18      5.63 o 
   0  -3  10      160.01      155.93      5.29 o 
   1  -3  10       50.11       49.66      3.86 o 
   2  -3  10      246.87      237.76      7.06 o 
   3  -3  10       88.45       92.18      8.00 o 
   4  -3  10      208.73      225.17      8.59 o 
   5  -3  10      132.72      135.88      9.18 o 
   6  -3  10      135.28      165.14     10.83 o 
 -12  -2  10      194.94      193.95      7.97 o 
 -11  -2  10       73.78       78.88      5.31 o 
 -10  -2  10      161.98      161.87      6.72 o 
  -9  -2  10       93.82      106.68      9.43 o 
  -8  -2  10        1.74        1.93      2.52 o 
  -7  -2  10        0.47        1.03      2.09 o 
  -6  -2  10      633.02      607.56     11.82 o 
  -5  -2  10      114.45      125.78      4.94 o 
  -4  -2  10      331.16      332.44      7.92 o 
  -3  -2  10     1187.29     1193.25     13.52 o 
  -2  -2  10      263.74      274.19     10.00 o 
  -1  -2  10      457.83      485.96      7.51 o 
   0  -2  10       10.47        9.77      1.53 o 
   1  -2  10     1044.95     1075.78     16.88 o 
   2  -2  10      147.80      143.60      8.48 o 
   3  -2  10      404.41      398.71      9.80 o 
   4  -2  10      369.56      379.27     13.43 o 
   5  -2  10      354.34      382.34     15.10 o 
   6  -2  10       44.45       37.54      6.29 o 
 -12  -1  10      136.91      120.27      6.46 o 
 -11  -1  10      232.92      233.30      8.21 o 
 -10  -1  10      480.50      509.26     11.93 o 
  -9  -1  10      474.66      465.28     10.93 o 
  -8  -1  10        1.46        3.48      3.05 o 
  -7  -1  10      365.15      353.21      8.75 o 
  -6  -1  10      552.06      558.05     11.21 o 
  -5  -1  10      131.84      148.28      5.47 o 
  -4  -1  10      447.15      435.91      6.83 o 
  -3  -1  10      410.68      363.04      8.99 o 
  -2  -1  10     1657.56     1674.26     23.27 o 
  -1  -1  10      289.08      296.56      5.60 o 
   0  -1  10      231.56      211.13      6.33 o 
   1  -1  10       70.29       69.65      3.94 o 
   2  -1  10       25.58       28.77      3.09 o 
   3  -1  10      206.32      212.98      7.23 o 
   4  -1  10      193.96      206.34      7.37 o 
   5  -1  10       46.78       40.43      4.13 o 
   6  -1  10       71.04       78.23      8.03 o 
 -12   0  10       14.44       13.94      3.29 o 
 -11   0  10      675.66      673.78     14.44 o 
 -10   0  10      636.64      673.59     13.95 o 
  -9   0  10      142.74      145.76      6.60 o 
  -8   0  10        0.62        1.54      1.74 o 
  -7   0  10      395.16      427.15     12.34 o 
  -6   0  10       97.99       91.21      4.46 o 
  -5   0  10       22.05       22.47      2.37 o 
  -4   0  10      821.49      817.24     13.02 o 
  -3   0  10     1575.53     1580.33     17.05 o 
  -2   0  10        2.15        3.10      1.26 o 
  -1   0  10      733.09      706.82     12.42 o 
   0   0  10     1622.71     1577.87     22.13 o 
   1   0  10        2.41        2.08      2.80 o 
   2   0  10        5.65        5.47      2.09 o 
   3   0  10      974.42      934.87     16.77 o 
   4   0  10        2.76       -0.57      1.95 o 
   5   0  10       74.04       85.42      8.50 o 
   6   0  10      245.43      228.76     11.63 o 
 -12   1  10       32.71       50.40      7.19 o 
 -11   1  10      269.56      275.45     10.62 o 
 -10   1  10      323.72      312.15      8.97 o 
  -9   1  10      178.42      170.97      9.21 o 
  -8   1  10       46.72       40.49      3.47 o 
  -7   1  10      516.46      524.77     11.03 o 
  -6   1  10      178.61      160.93      5.73 o 
  -5   1  10       44.51       45.48      2.36 o 
  -4   1  10      503.48      492.82      7.68 o 
  -3   1  10      190.85      195.93      4.61 o 
  -2   1  10      167.98      157.51      5.48 o 
  -1   1  10     1049.15     1038.19     31.22 o 
   0   1  10      618.85      594.00     11.69 o 
   1   1  10       35.56       38.15      7.66 o 
   2   1  10      109.77      103.38      6.35 o 
   3   1  10      400.91      387.08     10.10 o 
   4   1  10       19.09       18.05      3.16 o 
   5   1  10       84.29       87.55      5.69 o 
 -12   2  10       33.90       41.00      6.54 o 
 -11   2  10        3.20        0.50      3.42 o 
 -10   2  10       20.10       20.35      5.04 o 
  -9   2  10       32.38       34.46      3.44 o 
  -8   2  10     1517.28     1446.07     21.75 o 
  -7   2  10      367.59      370.12      9.09 o 
  -6   2  10       82.83       83.11      3.30 o 
  -5   2  10      296.79      302.67      7.21 o 
  -4   2  10      288.13      283.22      5.70 o 
  -3   2  10       86.72       77.40      3.98 o 
  -2   2  10      761.19      770.70     13.88 o 
  -1   2  10      908.00      920.88     15.41 o 
   0   2  10      143.53      140.56      6.63 o 
   1   2  10       11.41        8.86      2.40 o 
   2   2  10      426.93      435.39     10.67 o 
   3   2  10      386.62      388.16     10.44 o 
   4   2  10        0.39        0.94      2.28 o 
   5   2  10       18.48       22.31      3.73 o 
 -12   3  10       23.06       29.11      5.91 o 
 -11   3  10       55.24       50.77      6.76 o 
 -10   3  10        4.40        4.08      3.58 o 
  -9   3  10      233.33      235.86      7.49 o 
  -8   3  10      423.58      415.25     10.27 o 
  -7   3  10      134.42      136.58      4.21 o 
  -6   3  10       25.09       27.38      2.25 o 
  -5   3  10      682.26      705.47     10.09 o 
  -4   3  10      345.21      330.84     19.18 o 
  -3   3  10      139.78      150.29      7.55 o 
  -2   3  10      477.24      463.02     20.33 o 
  -1   3  10       31.65       31.69      3.21 o 
   0   3  10        0.85       -0.02      1.84 o 
   1   3  10      371.88      354.90     10.16 o 
   2   3  10      399.23      411.99     10.69 o 
   3   3  10        6.26        2.40      2.27 o 
   4   3  10       59.56       73.73      5.63 o 
 -11   4  10        8.78        6.54      3.89 o 
 -10   4  10       36.85       40.75      5.85 o 
  -9   4  10      251.71      248.45     11.83 o 
  -8   4  10       13.69        9.03      2.42 o 
  -7   4  10        9.30       15.93      2.03 o 
  -6   4  10      363.65      399.68      9.60 o 
  -5   4  10      179.48      161.89      5.73 o 
  -4   4  10       14.40       18.24      2.59 o 
  -3   4  10        9.63       12.89      2.38 o 
  -2   4  10       17.84       22.05      2.88 o 
  -1   4  10        3.61        3.65      2.01 o 
   0   4  10       39.69       39.52      3.69 o 
   1   4  10      482.88      490.75     13.68 o 
   2   4  10       27.54       20.53      3.32 o 
   3   4  10        5.27        9.71      2.94 o 
   4   4  10      110.59      104.34      6.31 o 
 -11   5  10        9.84        8.06      4.33 o 
 -10   5  10      185.21      188.43     10.90 o 
  -9   5  10      210.03      207.42     10.99 o 
  -8   5  10        7.35        2.86      1.93 o 
  -7   5  10      323.03      347.31     10.78 o 
  -6   5  10      479.62      474.05     10.32 o 
  -5   5  10       70.67       78.33      4.40 o 
  -4   5  10       80.37       83.20      4.52 o 
  -3   5  10        5.31       11.29      2.49 o 
  -2   5  10      203.66      205.56      7.08 o 
  -1   5  10      105.80       93.82      5.08 o 
   0   5  10      484.12      481.31     15.91 o 
   1   5  10      281.30      299.31      9.28 o 
   2   5  10        3.15        6.12      2.71 o 
   3   5  10       88.12       88.81      5.80 o 
 -10   6  10       78.98       79.19      7.50 o 
  -9   6  10       26.03       23.41      4.79 o 
  -8   6  10        1.44        0.23      1.59 o 
  -7   6  10       22.06       21.20      4.14 o 
  -6   6  10        1.75        1.96      3.77 o 
  -5   6  10       28.34       36.18      3.54 o 
  -4   6  10      393.06      418.06     10.96 o 
  -3   6  10       44.63       50.33      4.03 o 
  -2   6  10        0.07       -1.62      1.93 o 
  -1   6  10       69.74       73.39      9.56 o 
   0   6  10       88.26       98.30      7.24 o 
   1   6  10        6.49        7.21      2.83 o 
   2   6  10       85.98       86.18      5.77 o 
  -9   7  10        0.03        2.12      2.28 o 
  -8   7  10       73.89       72.06      4.64 o 
  -7   7  10      231.94      235.28     10.86 o 
  -6   7  10       37.33       37.85      5.20 o 
  -5   7  10      281.61      315.09      8.98 o 
  -4   7  10      289.84      298.98      8.96 o 
  -3   7  10       55.12       54.11      8.50 o 
  -2   7  10        3.34       -0.38      2.31 o 
  -1   7  10        4.74        3.51      2.45 o 
   0   7  10        5.19        4.46      2.77 o 
   1   7  10        4.15        4.91      2.86 o 
  -8   8  10       66.17       62.24      4.67 o 
  -7   8  10       47.02       53.92      6.35 o 
  -6   8  10       18.61       21.79      4.86 o 
  -5   8  10       25.17       20.51      4.83 o 
  -4   8  10       39.61       36.29      5.48 o 
  -3   8  10       13.42       10.48      6.63 o 
  -2   8  10       11.12       12.31      3.10 o 
  -1   8  10        1.31        3.38      2.55 o 
  -3 -12  11        5.71       10.55      4.95 o 
  -6 -11  11       75.41       91.06      5.82 o 
  -5 -11  11      146.21      156.91      9.71 o 
  -4 -11  11        4.18        3.49      3.89 o 
  -3 -11  11      100.87      121.22      9.43 o 
   0 -11  11       74.07       88.10      7.94 o 
   1 -11  11      273.56      283.69     13.29 o 
   2 -11  11        3.12        0.90      3.52 o 
  -7 -10  11      144.96      153.20      7.12 o 
  -6 -10  11      145.54      142.46      6.62 o 
  -5 -10  11        0.17        0.94      2.21 o 
  -4 -10  11      118.36      129.17      8.36 o 
  -3 -10  11      139.59      156.40      9.71 o 
   0 -10  11      595.00      609.77     19.24 o 
   1 -10  11      106.97       89.22      7.75 o 
   2 -10  11      143.32      134.79      6.32 o 
   3 -10  11      108.26      114.94      6.14 o 
  -8  -9  11       11.82        7.59      2.93 o 
  -7  -9  11       56.89       74.53      5.09 o 
  -6  -9  11       46.08       43.63      4.11 o 
  -5  -9  11       41.80       39.85      3.81 o 
  -4  -9  11       94.90      101.65      5.16 o 
  -3  -9  11        8.62       11.96      2.49 o 
   0  -9  11      321.72      312.64     12.64 o 
   1  -9  11       40.59       44.33      3.89 o 
   2  -9  11      213.38      238.33      7.97 o 
   3  -9  11       59.73       84.08      5.30 o 
   4  -9  11      113.31      109.85      6.12 o 
  -9  -8  11       24.02       26.69      3.90 o 
  -8  -8  11      673.67      650.94     23.74 o 
  -7  -8  11      433.34      437.68     12.73 o 
  -6  -8  11        0.75        0.48      1.79 o 
  -5  -8  11      199.64      187.20      6.85 o 
  -4  -8  11        1.80        1.15      1.74 o 
  -3  -8  11      248.69      257.37      8.86 o 
  -2  -8  11      337.62      333.37     11.70 o 
   0  -8  11       10.33        6.66      3.30 o 
   1  -8  11       47.37       51.24      3.95 o 
   2  -8  11      204.73      202.42      7.13 o 
   3  -8  11        0.79        3.94      2.47 o 
   4  -8  11        2.10        2.99      2.43 o 
 -10  -7  11       50.09       52.46      7.41 o 
  -9  -7  11      378.32      371.67     21.99 o 
  -8  -7  11       14.97       14.54      3.17 o 
  -7  -7  11        4.71        2.31      2.14 o 
  -6  -7  11      862.87      869.64     23.38 o 
  -5  -7  11      552.14      528.14     11.56 o 
  -4  -7  11        0.47       -0.10      1.45 o 
  -3  -7  11       38.92       37.82      3.44 o 
  -2  -7  11        9.29        7.19      2.77 o 
  -1  -7  11       15.95       22.01      3.67 o 
   0  -7  11        4.06        1.46      2.55 o 
   1  -7  11      519.30      486.29     10.60 o 
   2  -7  11      454.68      464.95     29.03 o 
   3  -7  11       21.49       20.61      5.17 o 
   4  -7  11       79.01       79.82      5.03 o 
   5  -7  11      117.11      110.17      9.00 o 
 -10  -6  11      131.74      122.93      6.47 o 
  -9  -6  11       32.36       35.98      4.05 o 
  -8  -6  11       37.56       29.14      3.54 o 
  -7  -6  11      266.83      265.91      8.36 o 
  -6  -6  11      711.68      652.33     13.28 o 
  -5  -6  11      203.78      221.87      7.18 o 
  -4  -6  11      690.44      700.87     20.47 o 
  -3  -6  11       10.65       10.16      2.09 o 
  -2  -6  11       33.75       30.44      2.86 o 
  -1  -6  11       81.25       71.69      5.57 o 
   0  -6  11       81.09       77.92      4.05 o 
   1  -6  11      267.98      265.51      7.38 o 
   2  -6  11        0.65        2.09      1.93 o 
   3  -6  11       73.64       63.01      4.26 o 
   4  -6  11      239.18      282.63     13.01 o 
   5  -6  11       96.38      117.39      9.31 o 
 -11  -5  11       13.04       19.30      5.99 o 
 -10  -5  11      185.91      189.91     16.56 o 
  -9  -5  11       35.54       36.07      7.92 o 
  -8  -5  11       74.46       62.63      4.56 o 
  -7  -5  11      278.17      265.05      8.12 o 
  -6  -5  11      536.23      520.78     17.62 o 
  -5  -5  11      181.13      177.50      6.28 o 
  -4  -5  11      478.09      436.13      9.84 o 
  -3  -5  11      484.58      472.75     10.05 o 
  -2  -5  11      153.39      147.63      5.37 o 
  -1  -5  11      215.80      195.18      8.67 o 
   0  -5  11      365.01      358.03      8.35 o 
   1  -5  11      443.70      444.28     11.02 o 
   2  -5  11        1.32       -1.67      1.67 o 
   3  -5  11      230.34      220.34     11.02 o 
   4  -5  11      287.69      273.29     12.64 o 
   5  -5  11       95.12       97.47      8.62 o 
 -11  -4  11      183.47      195.78      8.65 o 
 -10  -4  11        1.80        5.26      2.59 o 
  -9  -4  11        1.78        0.93      2.74 o 
  -8  -4  11        2.61        2.32      1.97 o 
  -7  -4  11      475.89      494.59     11.29 o 
  -6  -4  11      434.29      435.46     11.30 o 
  -5  -4  11       14.61       10.10      2.33 o 
  -4  -4  11      933.46      913.11     27.44 o 
  -3  -4  11      324.07      311.83      9.06 o 
  -2  -4  11      644.01      632.89      9.65 o 
  -1  -4  11        1.91        2.47      1.31 o 
   0  -4  11     1641.88     1638.67     22.58 o 
   1  -4  11      646.37      672.98     19.19 o 
   2  -4  11       62.60       71.22      5.91 o 
   3  -4  11       46.42       47.60      5.79 o 
   4  -4  11       42.87       56.03      6.51 o 
   5  -4  11        2.56       16.47      4.79 o 
 -12  -3  11        6.63        6.51      6.27 o 
 -11  -3  11      265.12      256.06      9.00 o 
 -10  -3  11        5.68        2.46      3.04 o 
  -9  -3  11      170.50      173.97     11.00 o 
  -8  -3  11      368.45      356.84      9.58 o 
  -7  -3  11      393.95      394.14      9.88 o 
  -6  -3  11        2.74        0.62      1.77 o 
  -5  -3  11       37.97       36.53      3.25 o 
  -4  -3  11      790.97      760.77     17.84 o 
  -3  -3  11        2.00        2.07      1.55 o 
  -2  -3  11      214.36      222.06      8.91 o 
  -1  -3  11     1628.69     1563.54     22.66 o 
   0  -3  11      184.84      182.69      5.99 o 
   1  -3  11        2.52        2.35      1.83 o 
   2  -3  11        5.20        9.06      2.40 o 
   3  -3  11      192.09      213.89      7.39 o 
   4  -3  11       15.12        9.62      4.23 o 
   5  -3  11      176.28      198.73     11.46 o 
 -12  -2  11       75.55       70.06      5.42 o 
 -11  -2  11      109.66      100.68      5.95 o 
 -10  -2  11       39.49       32.81      3.83 o 
  -9  -2  11       10.86       10.00      2.77 o 
  -8  -2  11      387.64      381.44      9.86 o 
  -7  -2  11      322.56      295.21      8.26 o 
  -6  -2  11       17.26       19.34      2.76 o 
  -5  -2  11     1319.54     1345.32     20.16 o 
  -4  -2  11      593.02      614.13     11.71 o 
  -3  -2  11      198.93      195.24      4.57 o 
  -2  -2  11      434.61      439.35     15.40 o 
  -1  -2  11      353.50      324.38      7.85 o 
   0  -2  11      175.42      184.24      6.19 o 
   1  -2  11       69.65       74.31      4.25 o 
   2  -2  11      621.69      600.28     16.79 o 
   3  -2  11      135.15      140.82      9.79 o 
   4  -2  11      143.09      152.33      6.65 o 
   5  -2  11      400.93      411.13     16.19 o 
 -12  -1  11      155.11      156.71      7.24 o 
 -11  -1  11        9.62       13.44      4.76 o 
 -10  -1  11      182.92      162.37     10.34 o 
  -9  -1  11      171.94      181.45      8.42 o 
  -8  -1  11      337.59      319.40      8.83 o 
  -7  -1  11        2.35       -0.22      2.05 o 
  -6  -1  11      147.56      148.34      5.71 o 
  -5  -1  11      406.31      417.87      9.50 o 
  -4  -1  11       14.08       12.80      2.28 o 
  -3  -1  11      136.01      134.81      3.88 o 
  -2  -1  11      365.07      369.06     10.16 o 
  -1  -1  11      122.57      120.98      4.91 o 
   0  -1  11      250.89      283.71      7.76 o 
   1  -1  11       41.18       46.39      3.69 o 
   2  -1  11      616.40      600.04     14.24 o 
   3  -1  11        6.23        0.34      5.40 o 
   4  -1  11      538.46      520.85     13.70 o 
   5  -1  11      326.17      345.34     10.40 o 
 -12   0  11       26.27       27.80      3.99 o 
 -11   0  11        1.13        1.67      2.34 o 
 -10   0  11       90.91       85.16     11.74 o 
  -9   0  11      196.78      200.44      7.22 o 
  -8   0  11      149.26      144.65      5.93 o 
  -7   0  11      442.57      427.21     15.67 o 
  -6   0  11       38.30       40.22      4.02 o 
  -5   0  11      573.56      582.47     11.56 o 
  -4   0  11        0.21        1.49      1.21 o 
  -3   0  11      316.26      313.34      7.51 o 
  -2   0  11      498.95      515.24     10.45 o 
  -1   0  11      135.13      124.79      5.08 o 
   0   0  11       85.65       84.02      4.51 o 
   1   0  11       46.63       50.25      3.81 o 
   2   0  11      391.23      402.74     10.28 o 
   3   0  11       69.88       67.19      4.67 o 
   4   0  11      107.46      117.41      6.19 o 
   5   0  11       47.43       49.83      4.75 o 
 -12   1  11       19.92       16.69      5.42 o 
 -11   1  11       19.32       28.04     12.92 o 
 -10   1  11      367.13      389.03     14.93 o 
  -9   1  11      133.04      133.22      5.92 o 
  -8   1  11       51.28       51.02      4.05 o 
  -7   1  11      391.66      402.13     16.08 o 
  -6   1  11       37.44       39.52      4.02 o 
  -5   1  11      305.85      318.36      6.21 o 
  -4   1  11       84.83       88.45      3.33 o 
  -3   1  11      824.71      830.35     14.04 o 
  -2   1  11      196.05      190.13      6.20 o 
  -1   1  11       21.26       20.60      2.72 o 
   0   1  11       29.79       27.54      3.08 o 
   1   1  11      139.49      141.93      6.09 o 
   2   1  11       10.24        8.52      2.64 o 
   3   1  11        2.29       -0.89      2.03 o 
   4   1  11       24.75       24.77      6.09 o 
 -11   2  11       22.39       20.42      5.23 o 
 -10   2  11       75.55       90.42      5.23 o 
  -9   2  11      201.78      182.35      6.84 o 
  -8   2  11        4.75        6.10      2.91 o 
  -7   2  11        9.00        4.78      2.51 o 
  -6   2  11       17.22       15.13      2.65 o 
  -5   2  11       68.37       71.14      3.34 o 
  -4   2  11      494.72      474.87     14.04 o 
  -3   2  11      351.21      353.89     16.28 o 
  -2   2  11        4.25        5.05      2.00 o 
  -1   2  11      521.79      548.48     11.60 o 
   0   2  11      354.25      355.51      9.34 o 
   1   2  11      194.03      187.07      7.07 o 
   2   2  11       18.27       20.64      3.25 o 
   3   2  11       40.83       47.66      4.45 o 
   4   2  11      124.99      130.45      6.81 o 
 -11   3  11       15.73       17.56      4.92 o 
 -10   3  11       62.20       58.71      6.76 o 
  -9   3  11        0.45       -0.71      2.80 o 
  -8   3  11      516.22      519.73     11.57 o 
  -7   3  11      466.44      438.72     10.27 o 
  -6   3  11       35.86       46.27      7.89 o 
  -5   3  11       36.16       40.47      3.27 o 
  -4   3  11      406.29      410.22      9.47 o 
  -3   3  11        0.48       -1.54      1.54 o 
  -2   3  11      270.89      278.84      9.35 o 
  -1   3  11      464.05      437.26     10.55 o 
   0   3  11      146.96      143.86      6.07 o 
   1   3  11       16.61        8.88      4.00 o 
   2   3  11      122.16      128.71      9.43 o 
   3   3  11      284.23      277.19      9.47 o 
 -11   4  11       33.98       28.39      5.82 o 
 -10   4  11        0.30       -1.43      2.99 o 
  -9   4  11      448.86      422.68     10.57 o 
  -8   4  11      363.76      336.45      9.16 o 
  -7   4  11      467.36      421.92     10.12 o 
  -6   4  11       36.25       31.37      3.14 o 
  -5   4  11      174.07      169.22     12.06 o 
  -4   4  11      381.41      393.93     13.56 o 
  -3   4  11       13.39       14.59      2.71 o 
  -2   4  11       24.43       26.26      3.28 o 
  -1   4  11      480.29      454.79     11.01 o 
   0   4  11      134.20      108.20      9.43 o 
   1   4  11      392.31      383.99     10.65 o 
   2   4  11      622.56      617.37     14.29 o 
 -10   5  11        0.20       -1.59      2.71 o 
  -9   5  11       25.24       26.71      5.11 o 
  -8   5  11        1.26        1.64      2.10 o 
  -7   5  11       11.27        8.70      2.40 o 
  -6   5  11       15.49       24.77      3.13 o 
  -5   5  11      274.60      273.36      8.14 o 
  -4   5  11        0.21       -0.48      1.90 o 
  -3   5  11        0.84        2.14      2.54 o 
  -2   5  11       74.95       89.06      5.13 o 
  -1   5  11       68.22       74.97      4.92 o 
   0   5  11      139.77      139.17      6.50 o 
   1   5  11       81.60       95.15      5.85 o 
   2   5  11       39.98       44.04      4.68 o 
  -7   6  11        0.24        0.50      2.41 o 
  -6   6  11      141.80      145.80     15.71 o 
  -5   6  11      108.48      119.99      5.84 o 
  -4   6  11       12.47       15.14      5.39 o 
  -3   6  11      112.19      133.23     10.27 o 
  -2   6  11      162.21      142.72      6.61 o 
  -1   6  11       57.10       43.96      4.33 o 
   0   6  11       14.44       20.75      7.27 o 
  -8   7  11        9.24        3.21      3.39 o 
  -7   7  11        2.14        1.00      3.18 o 
  -6   7  11        0.81       -0.73      2.21 o 
  -5   7  11       24.84       21.91      3.41 o 
  -4   7  11      101.10      105.73      5.88 o 
  -3   7  11      247.94      253.87      8.60 o 
  -2   7  11       66.18       71.35      5.21 o 
  -1   7  11       20.29        9.90      3.75 o 
  -5   8  11        0.07       -2.65      3.21 o 
  -4   8  11       50.08       54.12      4.84 o 
  -5 -11  12       25.75       30.73      3.99 o 
  -4 -11  12        6.26       -0.81      3.74 o 
  -3 -11  12       65.10       56.19      7.35 o 
  -7 -10  12       31.64       29.66      3.99 o 
  -6 -10  12      197.10      194.88      7.79 o 
  -5 -10  12      206.80      205.79      7.78 o 
  -4 -10  12        1.22        2.42      2.33 o 
  -3 -10  12      308.55      305.14     14.01 o 
   1 -10  12      348.26      353.42     14.57 o 
   2 -10  12        2.32       -0.28      3.52 o 
  -8  -9  12        0.92        2.66      2.41 o 
  -7  -9  12        1.71        3.74      2.43 o 
  -6  -9  12      485.12      485.89     19.60 o 
  -5  -9  12        5.60        4.10      2.21 o 
  -4  -9  12       39.78       42.43      3.85 o 
  -3  -9  12        1.94       -1.36      2.94 o 
   1  -9  12      179.98      177.44     10.12 o 
   2  -9  12       11.93        6.91      2.94 o 
  -9  -8  12        1.18        0.72      3.49 o 
  -8  -8  12      121.77      124.20     12.65 o 
  -7  -8  12      105.05      108.11      5.92 o 
  -6  -8  12        0.54        0.09      1.94 o 
  -5  -8  12      348.22      349.10      9.54 o 
  -4  -8  12      719.04      702.00     13.99 o 
  -3  -8  12      433.58      440.85     11.64 o 
  -2  -8  12       20.66       21.65      2.96 o 
   1  -8  12        2.19        4.37      2.25 o 
   2  -8  12       57.03       51.94      4.25 o 
   3  -8  12       59.84       55.35      4.55 o 
 -10  -7  12       74.80       72.30      5.51 o 
  -9  -7  12       19.87        9.02      2.89 o 
  -8  -7  12       15.20        9.54      2.69 o 
  -7  -7  12        9.86       11.06      2.79 o 
  -6  -7  12        0.12       -1.58      1.58 o 
  -5  -7  12      632.11      645.16     13.36 o 
  -4  -7  12      341.60      347.52      9.20 o 
  -3  -7  12        7.07        6.58      2.15 o 
  -2  -7  12        1.92        1.45      1.92 o 
  -1  -7  12      231.29      226.88      9.74 o 
   1  -7  12      105.69       97.69      6.97 o 
   2  -7  12       93.20       96.81      7.67 o 
   3  -7  12      123.44      138.44      9.21 o 
   4  -7  12        1.69        1.09      3.55 o 
 -10  -6  12        1.51        2.62      2.77 o 
  -9  -6  12       89.85       83.59      5.53 o 
  -8  -6  12      434.37      440.11     11.42 o 
  -7  -6  12      357.67      353.41      9.87 o 
  -6  -6  12      114.96      112.08      5.49 o 
  -5  -6  12      593.52      554.85     15.36 o 
  -4  -6  12       47.37       49.88      3.74 o 
  -3  -6  12       42.33       42.95      4.45 o 
  -2  -6  12      144.09      150.18      5.68 o 
  -1  -6  12      570.55      598.19     16.84 o 
   0  -6  12        3.13        2.27      1.78 o 
   1  -6  12      119.58      121.10      7.69 o 
   2  -6  12      427.22      441.92     12.56 o 
   3  -6  12       86.77      104.91      8.37 o 
   4  -6  12       52.29       61.48      7.19 o 
 -11  -5  12       66.44       64.47      5.34 o 
 -10  -5  12      122.33      111.61      6.94 o 
  -9  -5  12      744.65      747.74     15.77 o 
  -8  -5  12      368.17      374.59     10.26 o 
  -7  -5  12       35.37       29.35      3.46 o 
  -6  -5  12       40.25       34.13      3.53 o 
  -5  -5  12      202.89      182.54     17.26 o 
  -4  -5  12      442.47      438.24     17.40 o 
  -3  -5  12        3.23        3.36      1.72 o 
  -2  -5  12       13.86       13.06      2.28 o 
  -1  -5  12       11.16        7.05      2.01 o 
   0  -5  12      290.71      286.66      7.75 o 
   1  -5  12      421.69      430.64     10.06 o 
   2  -5  12      492.30      510.10     16.59 o 
   3  -5  12        2.01        4.26      3.30 o 
   4  -5  12       30.72       36.36      6.10 o 
 -11  -4  12       12.58       12.82      3.63 o 
 -10  -4  12       77.15       82.62      6.57 o 
  -9  -4  12       77.53       81.89      5.22 o 
  -8  -4  12       48.99       48.58      4.28 o 
  -7  -4  12        9.94        6.44      2.30 o 
  -6  -4  12      881.52      842.55     15.47 o 
  -5  -4  12      513.46      472.63     12.84 o 
  -4  -4  12      128.26      131.53      5.47 o 
  -3  -4  12      116.13      113.64      4.99 o 
  -2  -4  12       71.41       74.44      4.10 o 
  -1  -4  12      108.26      107.97      3.83 o 
   0  -4  12      680.65      697.62     12.99 o 
   1  -4  12      538.12      556.48     11.72 o 
   2  -4  12        3.39        3.55      3.28 o 
   3  -4  12       73.00       72.53      7.07 o 
   4  -4  12       21.71       26.90      5.57 o 
 -11  -3  12      521.95      523.19     13.30 o 
 -10  -3  12      158.40      169.40      7.27 o 
  -9  -3  12        5.33        6.52      2.53 o 
  -8  -3  12        2.64        3.92      2.04 o 
  -7  -3  12      465.52      443.33     12.13 o 
  -6  -3  12      378.43      374.88      9.59 o 
  -5  -3  12       58.40       51.92      3.80 o 
  -4  -3  12      328.89      311.86      8.27 o 
  -3  -3  12      929.75      877.38     20.34 o 
  -2  -3  12      419.87      439.24      7.56 o 
  -1  -3  12      222.80      232.39      6.89 o 
   0  -3  12       70.33       74.88      5.73 o 
   1  -3  12       31.77       35.73      3.48 o 
   2  -3  12      239.87      236.62      7.76 o 
   3  -3  12       56.78       65.32      4.75 o 
   4  -3  12       85.95      100.61      8.53 o 
 -11  -2  12      106.52      118.98      6.50 o 
 -10  -2  12       17.74       20.91      3.52 o 
  -9  -2  12        1.64        3.66      2.40 o 
  -8  -2  12      198.53      204.44      7.42 o 
  -7  -2  12      145.01      156.14     11.53 o 
  -6  -2  12       55.36       55.86      3.96 o 
  -5  -2  12      378.06      376.36      9.34 o 
  -4  -2  12      407.04      383.74      9.17 o 
  -3  -2  12      305.65      289.55     15.16 o 
  -2  -2  12       91.10       91.09      4.37 o 
  -1  -2  12      350.08      334.42      9.09 o 
   0  -2  12       57.26       52.28      3.86 o 
   1  -2  12       67.99       68.06      4.40 o 
   2  -2  12        2.31        0.56      2.13 o 
   3  -2  12      297.78      302.13      9.17 o 
   4  -2  12        1.74        0.58      2.47 o 
 -11  -1  12       67.33       68.43      5.07 o 
 -10  -1  12       31.84       29.64      3.79 o 
  -9  -1  12        3.01        6.53      2.55 o 
  -8  -1  12      725.34      719.89     15.85 o 
  -7  -1  12       15.59        9.43      2.42 o 
  -6  -1  12      128.32      121.69      5.46 o 
  -5  -1  12      138.92      146.57      5.84 o 
  -4  -1  12      220.59      227.41      7.00 o 
  -3  -1  12       98.67       92.75      4.39 o 
  -2  -1  12      482.87      496.78     10.34 o 
  -1  -1  12     1038.14     1006.88     16.59 o 
   0  -1  12      140.75      141.57      9.29 o 
   1  -1  12       45.51       37.21      4.87 o 
   2  -1  12      187.12      192.82     11.49 o 
   3  -1  12      252.44      260.48      8.75 o 
   4  -1  12        6.27        4.49      2.88 o 
 -11   0  12      256.84      247.24     12.36 o 
 -10   0  12       23.32       23.09      3.49 o 
  -9   0  12        3.22        5.16      2.36 o 
  -8   0  12      615.17      616.91     13.14 o 
  -7   0  12      196.23      198.97      7.02 o 
  -6   0  12      175.73      164.69      6.18 o 
  -5   0  12      160.47      179.93     10.96 o 
  -4   0  12      373.23      362.91     13.48 o 
  -3   0  12       37.55       34.72      3.07 o 
  -2   0  12      351.84      355.15     14.07 o 
  -1   0  12      193.74      194.53      7.11 o 
   0   0  12      231.91      224.44      7.41 o 
   1   0  12      147.62      160.23      6.45 o 
   2   0  12      566.63      575.98     17.59 o 
   3   0  12      309.61      294.66      9.45 o 
   4   0  12       55.43       61.06     10.12 o 
 -11   1  12      104.53      107.19     12.67 o 
 -10   1  12        3.03        4.90      2.38 o 
  -9   1  12      379.20      385.79     17.78 o 
  -8   1  12       75.35       73.29      4.63 o 
  -7   1  12      232.02      255.44      8.05 o 
  -6   1  12       41.92       50.46      3.79 o 
  -5   1  12      479.54      492.35     15.97 o 
  -4   1  12      194.15      194.46      9.68 o 
  -3   1  12      179.67      189.11      6.38 o 
  -2   1  12      675.09      666.32     12.95 o 
  -1   1  12        3.18        1.84      3.77 o 
   0   1  12       10.82        7.96      2.44 o 
   1   1  12      602.67      604.20     16.86 o 
   2   1  12      188.18      190.76      7.59 o 
   3   1  12        3.67        2.09      2.63 o 
 -11   2  12       18.17       22.80      8.14 o 
 -10   2  12      144.36      147.21      6.59 o 
  -9   2  12      132.38      142.35      9.74 o 
  -8   2  12       33.92       33.40      3.62 o 
  -7   2  12       37.16       43.52      3.76 o 
  -6   2  12      392.11      383.37     13.92 o 
  -5   2  12      169.81      160.75      5.95 o 
  -4   2  12        4.93        3.43      2.60 o 
  -3   2  12        3.46        0.19      2.32 o 
  -2   2  12       70.35       70.77      4.42 o 
  -1   2  12       49.03       55.70      4.61 o 
   0   2  12        7.36        6.53      2.44 o 
   1   2  12       17.85       17.72      7.58 o 
   2   2  12      151.65      145.92      6.80 o 
   3   2  12       20.36       27.68      4.81 o 
 -11   3  12       26.69       30.79      5.85 o 
 -10   3  12       77.87       64.18      4.62 o 
  -9   3  12       31.64       26.87      4.34 o 
  -8   3  12      223.38      197.58      7.25 o 
  -7   3  12      814.32      769.57     20.89 o 
  -6   3  12       29.11       28.67      4.83 o 
  -5   3  12       19.14       25.76      2.98 o 
  -4   3  12       78.28       67.27      4.27 o 
  -3   3  12        3.95        7.73      2.35 o 
  -2   3  12       62.87       51.53      4.07 o 
  -1   3  12      168.26      161.74      7.28 o 
   0   3  12      109.81      121.26      6.03 o 
   1   3  12        1.05        1.49      2.42 o 
   2   3  12       22.19       26.22      3.92 o 
 -10   4  12        1.17        3.74      3.58 o 
  -9   4  12       14.33       14.02      2.85 o 
  -8   4  12        8.06       15.38      4.26 o 
  -7   4  12      200.43      201.85     10.40 o 
  -6   4  12        1.06        1.07      2.08 o 
  -5   4  12      140.55      157.08      6.24 o 
  -4   4  12      181.19      189.67     13.82 o 
  -3   4  12       38.01       39.60      3.77 o 
  -2   4  12        0.80        0.37      2.94 o 
  -1   4  12       69.33       62.37      4.73 o 
   0   4  12       93.09       86.31      5.50 o 
   1   4  12       59.76       48.70      4.60 o 
  -8   5  12       58.64       73.59      6.69 o 
  -7   5  12       32.03       31.32      5.26 o 
  -6   5  12       26.75       37.42      3.76 o 
  -5   5  12      117.17      126.30      5.92 o 
  -4   5  12       63.04       69.73      4.71 o 
  -3   5  12        2.22        1.99      2.40 o 
  -2   5  12        2.44        8.04      2.74 o 
  -1   5  12       78.87       73.49      5.31 o 
   0   5  12      248.78      248.69      9.02 o 
  -7   6  12       27.25       32.90      3.79 o 
  -6   6  12        0.65        2.63      2.47 o 
  -5   6  12        7.04        6.15      2.91 o 
  -4   6  12       65.38       72.10      5.05 o 
  -3   6  12        3.14       -0.39      3.18 o 
  -2   6  12      157.31      177.43      8.95 o 
  -1   6  12      214.04      191.72      7.94 o 
  -6   7  12       26.78       31.06      8.16 o 
  -5   7  12       18.71       29.42      3.93 o 
  -4   7  12        2.73        0.78      2.45 o 
  -6 -10  13       74.41       73.74      6.86 o 
  -5 -10  13       72.04       75.22      5.23 o 
  -4 -10  13       78.95       85.93      6.23 o 
  -3 -10  13       18.02       17.03      4.89 o 
  -2 -10  13      209.47      207.95     11.70 o 
  -7  -9  13       56.78       52.04      4.77 o 
  -6  -9  13      116.39      106.71      7.38 o 
  -5  -9  13       60.81       68.24      7.88 o 
  -4  -9  13       17.73       19.48      3.18 o 
  -3  -9  13       27.13       29.17      3.50 o 
  -2  -9  13      370.90      377.98     15.00 o 
  -8  -8  13       42.84       37.40      4.26 o 
  -7  -8  13       30.89       23.40      3.59 o 
  -6  -8  13       93.34       84.99      5.35 o 
  -5  -8  13        3.85        1.94      2.24 o 
  -4  -8  13       28.11       28.98      3.46 o 
  -3  -8  13      236.07      243.22      7.88 o 
  -2  -8  13      182.25      192.36      6.95 o 
   2  -8  13       50.90       48.59      4.34 o 
  -9  -7  13      101.44       98.92      6.28 o 
  -8  -7  13        4.32        7.06      2.68 o 
  -7  -7  13      155.71      158.92      6.98 o 
  -6  -7  13        5.61        5.84      2.44 o 
  -5  -7  13        3.29        4.21      2.28 o 
  -4  -7  13      556.76      542.87     12.05 o 
  -3  -7  13       99.80      103.91      8.87 o 
  -2  -7  13        0.50       -2.08      3.86 o 
  -1  -7  13        8.48        4.83      3.35 o 
   2  -7  13       82.26       91.37      7.78 o 
 -10  -6  13       32.56       30.25      5.81 o 
  -9  -6  13        0.69        2.56      2.24 o 
  -8  -6  13      302.18      325.18      9.97 o 
  -7  -6  13      399.76      403.81     10.83 o 
  -6  -6  13       93.12       96.42      5.37 o 
  -5  -6  13      245.72      230.39      7.67 o 
  -4  -6  13      574.71      562.67     12.24 o 
  -3  -6  13        3.32        6.27      2.20 o 
  -2  -6  13      271.83      235.72      7.37 o 
  -1  -6  13      631.30      613.85     12.46 o 
   0  -6  13      653.34      629.08     17.99 o 
   1  -6  13       17.98       11.42      3.92 o 
   2  -6  13      210.70      217.29     10.99 o 
   3  -6  13      131.13      158.83     10.18 o 
 -10  -5  13        3.06        3.37      2.71 o 
  -9  -5  13        2.12        2.13      3.94 o 
  -8  -5  13      270.17      262.71     11.64 o 
  -7  -5  13      332.62      347.78      9.90 o 
  -6  -5  13        3.20        3.37      2.25 o 
  -5  -5  13       17.77       15.72      2.84 o 
  -4  -5  13      148.61      133.87      9.01 o 
  -3  -5  13        1.74       -0.04      1.75 o 
  -2  -5  13       61.75       67.55      4.17 o 
  -1  -5  13      282.25      268.17     10.68 o 
   0  -5  13        2.59        4.84      2.12 o 
   1  -5  13       54.39       45.39      3.87 o 
   2  -5  13      240.02      260.09     12.08 o 
   3  -5  13      122.76      129.00      9.25 o 
 -10  -4  13       61.01       54.85      4.92 o 
  -9  -4  13      172.91      169.21      7.75 o 
  -8  -4  13      756.40      755.95     15.65 o 
  -7  -4  13      156.02      143.05      7.94 o 
  -6  -4  13        1.22       -0.78      1.77 o 
  -5  -4  13      277.90      269.44     16.61 o 
  -4  -4  13      100.87       96.23      4.87 o 
  -3  -4  13       14.71       15.32      2.61 o 
  -2  -4  13      387.28      371.61     14.94 o 
  -1  -4  13      721.23      725.64     20.08 o 
   0  -4  13        1.71       -1.16      2.23 o 
   1  -4  13       19.26       21.36      3.15 o 
   2  -4  13      481.15      513.71     12.04 o 
   3  -4  13        7.28        5.60      3.89 o 
 -11  -3  13        0.45        1.60      2.77 o 
 -10  -3  13       25.10       21.68      3.58 o 
  -9  -3  13      145.18      144.71      6.99 o 
  -8  -3  13      129.63      125.14     12.70 o 
  -7  -3  13        9.15        6.79      2.47 o 
  -6  -3  13        4.38        1.35      1.94 o 
  -5  -3  13      319.25      328.86      8.98 o 
  -4  -3  13        1.48        4.42      2.00 o 
  -3  -3  13       97.90      105.32     10.85 o 
  -2  -3  13      408.07      437.78     15.13 o 
  -1  -3  13      364.25      379.15     14.83 o 
   0  -3  13       95.11      102.88      5.25 o 
   1  -3  13       12.73       12.52      2.79 o 
   2  -3  13      355.68      361.63     10.08 o 
   3  -3  13       23.18       20.98      3.48 o 
 -11  -2  13        7.95       11.50      3.10 o 
 -10  -2  13      104.68      111.56      6.22 o 
  -9  -2  13      153.04      130.97      6.49 o 
  -8  -2  13        2.41       -1.15      2.16 o 
  -7  -2  13      212.39      200.84     10.09 o 
  -6  -2  13      195.44      190.38      9.93 o 
  -5  -2  13      201.20      205.89      7.07 o 
  -4  -2  13       69.13       63.43      4.05 o 
  -3  -2  13      848.21      873.82     22.91 o 
  -2  -2  13      187.52      187.45      8.70 o 
  -1  -2  13       29.73       31.11      3.26 o 
   0  -2  13       51.05       51.04      5.03 o 
   1  -2  13        6.80        5.12      2.41 o 
   2  -2  13      216.67      226.12      8.06 o 
   3  -2  13       30.05       34.42      4.13 o 
 -11  -1  13      120.12      121.56      7.08 o 
 -10  -1  13      350.39      374.65     10.87 o 
  -9  -1  13      328.88      316.96      9.67 o 
  -8  -1  13      730.52      727.84     24.02 o 
  -7  -1  13      187.37      187.11      6.97 o 
  -6  -1  13      338.55      338.74      9.30 o 
  -5  -1  13        0.00        0.63      1.82 o 
  -4  -1  13      397.07      391.71     14.32 o 
  -3  -1  13      198.62      188.59     10.02 o 
  -2  -1  13        7.60        9.90      4.12 o 
  -1  -1  13        5.16        4.15      2.55 o 
   0  -1  13        3.02        3.54      2.18 o 
   1  -1  13       79.90       77.12      4.93 o 
   2  -1  13       48.51       52.01      5.99 o 
   3  -1  13      134.37      136.32      6.90 o 
 -11   0  13       39.70       43.29      4.52 o 
 -10   0  13       57.55       68.88      5.08 o 
  -9   0  13       36.49       32.77      3.92 o 
  -8   0  13      271.81      264.30      8.58 o 
  -7   0  13      145.59      156.22      6.50 o 
  -6   0  13       12.13       12.02      2.64 o 
  -5   0  13       91.14       99.55      7.56 o 
  -4   0  13      157.68      160.20      9.49 o 
  -3   0  13       10.54        8.60      2.23 o 
  -2   0  13       45.44       55.70      6.65 o 
  -1   0  13      503.37      498.65     11.38 o 
   0   0  13      537.94      503.89     11.82 o 
   1   0  13        4.93        6.73      2.59 o 
   2   0  13      239.57      235.34      8.57 o 
 -11   1  13       24.82       28.35      3.99 o 
 -10   1  13       49.03       51.53      5.87 o 
  -9   1  13       90.78      105.22      5.81 o 
  -8   1  13      221.13      218.30      7.77 o 
  -7   1  13       23.07       19.61      4.00 o 
  -6   1  13        2.18        2.49      3.02 o 
  -5   1  13        4.82       10.02      3.83 o 
  -4   1  13      157.01      159.07      9.40 o 
  -3   1  13       29.37       24.96      3.06 o 
  -2   1  13       54.61       64.12      6.80 o 
  -1   1  13      229.23      224.91     10.15 o 
   0   1  13       68.73       67.02      4.80 o 
   1   1  13       27.02       26.45      6.16 o 
   2   1  13      107.87      114.69      6.26 o 
 -10   2  13       47.09       52.76      4.60 o 
  -9   2  13       10.33        7.37      2.72 o 
  -8   2  13       24.65       31.35      3.71 o 
  -7   2  13       68.91       59.71      6.35 o 
  -6   2  13       51.38       56.66      6.51 o 
  -5   2  13      835.99      801.07     22.35 o 
  -4   2  13      325.80      325.96     10.93 o 
  -3   2  13      120.85      107.66      5.46 o 
  -2   2  13       45.56       48.53      4.04 o 
  -1   2  13      120.55      117.53      5.82 o 
   0   2  13        4.05        5.36      5.17 o 
   1   2  13      258.39      289.13      9.55 o 
 -10   3  13       44.00       40.03      8.12 o 
  -9   3  13        1.26        2.28      2.30 o 
  -8   3  13        3.79        1.43      3.52 o 
  -7   3  13        4.60        7.97      3.80 o 
  -6   3  13      299.35      307.38     13.26 o 
  -5   3  13      693.64      716.52     21.29 o 
  -4   3  13        0.31        1.42      2.15 o 
  -3   3  13        0.64        2.88      2.23 o 
  -2   3  13       84.25       83.12      6.09 o 
  -1   3  13      115.30      119.25      6.06 o 
   0   3  13        1.26       -1.69      2.18 o 
   1   3  13       13.48       12.44      5.06 o 
  -9   4  13      308.53      298.72     12.95 o 
  -8   4  13       49.10       47.10      6.01 o 
  -7   4  13       21.23       23.35      5.20 o 
  -6   4  13      234.53      253.24     12.33 o 
  -5   4  13        3.69        5.43      2.57 o 
  -4   4  13      147.14      168.30     12.05 o 
  -3   4  13      200.24      216.87     12.61 o 
  -2   4  13      114.72       91.34     23.52 o 
  -1   4  13        6.21        5.71      2.71 o 
   0   4  13        3.78        1.83      2.70 o 
  -8   5  13        2.06        4.64      3.67 o 
  -7   5  13       88.32      111.76      8.62 o 
  -6   5  13        6.19        1.66      2.32 o 
  -5   5  13       73.04       70.18      4.91 o 
  -4   5  13      218.71      248.97      8.54 o 
  -3   5  13      211.33      213.01      8.11 o 
  -2   5  13        2.42        2.95      5.35 o 
  -5   6  13       34.03       39.94      4.43 o 
  -6  -9  14       16.14       14.98      3.20 o 
  -5  -9  14      200.57      201.41      7.98 o 
  -4  -9  14      229.35      250.22     12.06 o 
  -3  -9  14        0.85       -2.24      2.90 o 
  -2  -9  14       84.50       75.18      7.53 o 
  -7  -8  14       23.79       21.53      4.76 o 
  -6  -8  14      144.83      139.24      6.76 o 
  -5  -8  14      237.63      231.17      8.28 o 
  -4  -8  14        0.45       -0.10      2.10 o 
  -3  -8  14        0.23        0.74      2.12 o 
  -2  -8  14      138.98      129.19      9.70 o 
  -1  -8  14      233.30      235.93     11.30 o 
  -8  -7  14        3.89        1.86      4.25 o 
  -7  -7  14       22.45       25.01      3.79 o 
  -6  -7  14       74.53       75.21      5.13 o 
  -5  -7  14       79.34       75.92      4.98 o 
  -4  -7  14        0.03       -0.97      1.90 o 
  -3  -7  14       37.63       43.13      3.93 o 
  -2  -7  14       34.87       46.90      3.95 o 
  -1  -7  14       17.74       12.72      4.02 o 
  -9  -6  14        2.19       -0.70      2.35 o 
  -8  -6  14       53.73       58.29      4.89 o 
  -7  -6  14      160.23      162.93     12.51 o 
  -6  -6  14      150.26      151.15     10.63 o 
  -5  -6  14        0.69       -0.50      2.00 o 
  -4  -6  14      326.35      307.14      8.95 o 
  -3  -6  14       46.42       49.05      4.04 o 
  -2  -6  14       15.97        6.00      4.36 o 
  -1  -6  14       32.25       31.73      3.49 o 
  -9  -5  14       47.60       53.34      4.93 o 
  -8  -5  14        4.55        9.06      2.83 o 
  -7  -5  14      232.35      236.64      8.42 o 
  -6  -5  14      157.44      163.70      6.84 o 
  -5  -5  14       65.75       61.99     13.63 o 
  -4  -5  14       54.72       47.38      5.73 o 
  -3  -5  14       84.27       85.64      5.45 o 
  -2  -5  14      184.10      178.74     11.67 o 
  -1  -5  14        6.53        0.25      2.68 o 
   0  -5  14      281.66      293.74     12.61 o 
   1  -5  14      220.53      216.54     10.65 o 
   2  -5  14       10.00       13.76      4.48 o 
 -10  -4  14      104.12      114.12     14.79 o 
  -9  -4  14       56.02       55.33      4.94 o 
  -8  -4  14      130.67      140.40      6.65 o 
  -7  -4  14       33.33       37.11      4.07 o 
  -6  -4  14       30.97       29.86      3.63 o 
  -5  -4  14       23.03       15.34      2.94 o 
  -4  -4  14       61.52       64.08      6.02 o 
  -3  -4  14      117.46      115.76      5.46 o 
  -2  -4  14      298.51      295.67     12.61 o 
  -1  -4  14      637.97      676.83     20.05 o 
   0  -4  14       61.69       68.74      4.55 o 
   1  -4  14      144.58      161.16      7.64 o 
   2  -4  14        7.96        8.59      3.92 o 
 -10  -3  14        4.90        7.31      2.93 o 
  -9  -3  14        5.97        8.74      2.87 o 
  -8  -3  14      706.68      665.40     14.68 o 
  -7  -3  14       43.60       43.15      4.21 o 
  -6  -3  14      680.27      650.21     13.89 o 
  -5  -3  14       83.53       99.27      5.35 o 
  -4  -3  14      180.46      178.42      6.64 o 
  -3  -3  14       56.80       46.45      5.67 o 
  -2  -3  14      541.66      541.94     17.65 o 
  -1  -3  14      764.21      728.88     21.14 o 
   0  -3  14        4.28        8.55      2.50 o 
   1  -3  14       13.68        9.10      2.67 o 
   2  -3  14      189.31      190.22      7.75 o 
 -10  -2  14        0.54       -0.37      2.41 o 
  -9  -2  14      144.26      126.01      6.49 o 
  -8  -2  14      334.12      321.12      9.82 o 
  -7  -2  14        0.97       -1.85      1.85 o 
  -6  -2  14       23.75       16.64      3.12 o 
  -5  -2  14      213.67      217.20      7.44 o 
  -4  -2  14      225.81      219.65     10.83 o 
  -3  -2  14        0.40       -2.21      2.21 o 
  -2  -2  14       91.38       95.91      7.72 o 
  -1  -2  14        4.02        3.17      2.20 o 
   0  -2  14        2.74       -1.03      2.09 o 
   1  -2  14       31.47       38.42      5.68 o 
   2  -2  14      135.37      145.64      6.95 o 
 -10  -1  14      118.28      131.15      6.73 o 
  -9  -1  14      204.02      200.74      7.91 o 
  -8  -1  14      124.98      123.73      6.35 o 
  -7  -1  14      285.84      257.32      8.53 o 
  -6  -1  14      144.45      144.97      6.33 o 
  -5  -1  14      500.58      492.69     16.87 o 
  -4  -1  14       19.36       15.44      4.17 o 
  -3  -1  14      114.91      115.21      8.25 o 
  -2  -1  14       58.09       45.23      6.16 o 
  -1  -1  14       64.40       60.38      4.95 o 
   0  -1  14       12.81       14.37      3.12 o 
   1  -1  14      168.60      157.81      6.92 o 
 -10   0  14      165.31      156.25      7.19 o 
  -9   0  14       95.89       90.31      5.76 o 
  -8   0  14        6.93        6.13      2.69 o 
  -7   0  14      211.29      226.26      7.97 o 
  -6   0  14      243.46      249.73     12.20 o 
  -5   0  14      140.93      129.35      9.09 o 
  -4   0  14       15.97       13.32      4.45 o 
  -3   0  14        8.05        5.17      3.67 o 
  -2   0  14       85.89       82.85      8.05 o 
  -1   0  14       23.22       11.47      2.89 o 
   0   0  14       11.79       15.57      3.20 o 
   1   0  14       33.83       42.60      4.45 o 
 -10   1  14       22.85       25.38      4.51 o 
  -9   1  14       38.14       31.88      4.07 o 
  -8   1  14        2.24       -0.19      2.34 o 
  -7   1  14      143.48      163.28     10.18 o 
  -6   1  14        0.85        1.68      3.61 o 
  -5   1  14       26.38       32.50      5.73 o 
  -4   1  14       53.15       67.43      7.04 o 
  -3   1  14       16.77       24.13      4.14 o 
  -2   1  14       31.92       31.81      3.69 o 
  -1   1  14       59.38       73.82      5.06 o 
   0   1  14      197.14      209.85      8.11 o 
  -9   2  14        1.01        1.05      2.44 o 
  -8   2  14       57.55       64.53      7.10 o 
  -7   2  14       81.33       90.96      7.84 o 
  -6   2  14        0.36        2.49      3.52 o 
  -5   2  14       86.62       95.91      8.31 o 
  -4   2  14      146.15      139.34      9.68 o 
  -3   2  14      114.73      116.31      6.00 o 
  -2   2  14       11.12       12.49      4.53 o 
  -1   2  14      232.11      222.61      8.24 o 
   0   2  14      147.88      155.94      7.26 o 
  -9   3  14        0.57        1.21      3.52 o 
  -8   3  14       32.86       36.24      6.04 o 
  -7   3  14       23.93       22.76      5.23 o 
  -6   3  14        1.33        7.38      4.17 o 
  -5   3  14        7.16        5.01      3.80 o 
  -4   3  14       79.92       97.62      5.55 o 
  -3   3  14       16.69       17.98      3.28 o 
  -2   3  14        2.04        0.85      2.46 o 
  -1   3  14       18.70       20.63      3.70 o 
  -7   4  14       15.40       15.88      4.67 o 
  -6   4  14        1.49        2.09      3.92 o 
  -5   4  14       87.83       96.57      8.41 o 
  -4   4  14      205.61      188.88      7.61 o 
  -3   4  14        3.88        0.03      2.63 o 
  -6  -8  15        7.99       10.59      4.03 o 
  -5  -8  15      162.01      144.45      6.90 o 
  -4  -8  15      536.64      505.23     18.83 o 
  -3  -8  15      100.94      112.79      5.85 o 
  -2  -8  15       10.95        5.67      3.70 o 
  -7  -7  15       38.17       36.14      4.58 o 
  -6  -7  15       94.19      103.18      8.19 o 
  -5  -7  15      578.68      591.08     13.74 o 
  -4  -7  15      193.30      201.80      7.66 o 
  -3  -7  15      155.40      148.15      6.62 o 
  -2  -7  15       31.83       36.76      3.94 o 
  -8  -6  15      115.65      115.19      6.56 o 
  -7  -6  15       21.39       18.34      3.35 o 
  -6  -6  15       64.07       60.61      7.86 o 
  -5  -6  15      120.55      108.16      7.63 o 
  -4  -6  15        2.20        2.31      2.24 o 
  -3  -6  15      259.50      273.63      8.69 o 
  -2  -6  15      267.95      256.85     12.17 o 
  -1  -6  15        1.35        5.76      3.55 o 
  -9  -5  15      360.00      374.45     11.37 o 
  -8  -5  15       10.36       13.54      3.21 o 
  -7  -5  15        0.82        1.21      2.29 o 
  -6  -5  15       50.49       53.57      4.53 o 
  -5  -5  15       19.01       22.00      3.34 o 
  -4  -5  15      127.44      130.27      6.14 o 
  -3  -5  15      328.05      330.45     13.95 o 
  -2  -5  15      249.50      262.11     12.14 o 
  -1  -5  15        1.06        1.06      2.99 o 
   0  -5  15      182.57      193.07     10.77 o 
  -9  -4  15      206.98      204.83      8.61 o 
  -8  -4  15      116.16      107.89      6.25 o 
  -7  -4  15        1.93        3.86      2.43 o 
  -6  -4  15      149.62      151.37      7.08 o 
  -5  -4  15        4.27        3.41      2.35 o 
  -4  -4  15       15.56       15.42      2.95 o 
  -3  -4  15       52.13       33.22      5.51 o 
  -2  -4  15       18.39       17.87      4.54 o 
  -1  -4  15      158.10      147.96      9.56 o 
   0  -4  15        8.87        6.44      3.58 o 
  -9  -3  15       62.33       59.77      5.24 o 
  -8  -3  15      353.25      357.04     10.74 o 
  -7  -3  15        2.28        2.24      2.29 o 
  -6  -3  15       86.77       86.23     11.70 o 
  -5  -3  15        3.09        3.97      2.41 o 
  -4  -3  15       30.12       16.09      4.51 o 
  -3  -3  15      119.13      105.75      8.00 o 
  -2  -3  15       40.92       34.74      5.67 o 
  -1  -3  15       19.76       14.88      4.61 o 
   0  -3  15       74.61       75.49      7.53 o 
  -9  -2  15        1.38        0.55      2.56 o 
  -8  -2  15       91.47       94.78      5.93 o 
  -7  -2  15       11.00       17.80      3.27 o 
  -6  -2  15       26.40       29.30      3.68 o 
  -5  -2  15       29.88       34.12      5.70 o 
  -4  -2  15      194.96      213.68     11.33 o 
  -3  -2  15      222.05      210.50     11.30 o 
  -2  -2  15        6.39        5.26      3.86 o 
  -1  -2  15      179.22      182.14     10.96 o 
   0  -2  15       85.30       90.31      6.51 o 
  -9  -1  15       31.01       32.90      4.29 o 
  -8  -1  15      119.68      118.40      7.94 o 
  -7  -1  15      110.78       97.88      5.81 o 
  -6  -1  15        0.28       -1.93      3.27 o 
  -5  -1  15      140.87      153.63      9.87 o 
  -4  -1  15       60.28       55.60      6.69 o 
  -3  -1  15        6.36        6.16      3.64 o 
  -2  -1  15      190.80      183.23     11.02 o 
  -1  -1  15      107.84      108.36      8.53 o 
   0  -1  15        8.36        5.52      2.79 o 
  -9   0  15      211.75      229.09      8.72 o 
  -8   0  15      243.95      229.24     21.64 o 
  -7   0  15        6.40        8.97      4.70 o 
  -6   0  15      195.84      222.39     12.08 o 
  -5   0  15      508.85      499.14     18.24 o 
  -4   0  15        1.68        2.74      3.46 o 
  -3   0  15        0.28        6.35      3.89 o 
  -2   0  15      100.08       95.88      8.53 o 
  -1   0  15       11.50        7.44      4.92 o 
  -8   1  15        9.43        6.23      4.23 o 
  -7   1  15       65.17       59.52      6.94 o 
  -6   1  15      406.49      429.10     16.78 o 
  -5   1  15       43.57       46.98      6.76 o 
  -4   1  15       10.90       12.02      4.67 o 
  -3   1  15        1.08        0.37      3.27 o 
  -2   1  15       73.16       72.58      5.20 o 
  -8   2  15        2.51        0.44      4.14 o 
  -7   2  15       33.26       37.29      6.23 o 
  -6   2  15       18.28       16.56      5.35 o 
  -5   2  15       32.15       26.65      5.63 o 
  -4   2  15       34.21       29.82      6.10 o 
  -3   2  15       42.76       50.65      7.13 o 
  -6   3  15        0.57        0.25      3.89 o 
  -5   3  15        9.82       20.27      5.54 o 
  -6  -6  16       40.65       36.25      4.31 o 
  -5  -6  16       71.02       72.08      5.25 o 
  -4  -6  16      128.63      117.22      6.19 o 
  -3  -6  16        4.12        4.70      3.55 o 
  -7  -5  16        2.90        4.22      2.74 o 
  -6  -5  16        1.44       -1.13      2.34 o 
  -5  -5  16      173.12      185.62      8.30 o 
  -4  -5  16      112.58      134.42      9.59 o 
  -3  -5  16       64.31       68.02      7.38 o 
  -2  -5  16      115.17      131.12      9.40 o 
  -7  -4  16       11.23        4.05      2.81 o 
  -6  -4  16        2.25        2.32      2.44 o 
  -5  -4  16       60.64       48.06      6.51 o 
  -4  -4  16        0.15       -1.43      3.42 o 
  -3  -4  16       50.08       48.94      6.54 o 
  -2  -4  16      249.48      244.93     12.42 o 
  -8  -3  16        1.08        1.92      2.73 o 
  -7  -3  16        2.17        3.91      2.61 o 
  -6  -3  16       19.77       20.51      5.20 o 
  -5  -3  16       52.94       63.35      7.41 o 
  -4  -3  16       70.69       68.83      7.47 o 
  -3  -3  16      353.19      370.42     15.44 o 
  -2  -3  16      213.92      237.80     12.61 o 
  -8  -2  16       18.45       14.28      3.97 o 
  -7  -2  16       67.88       71.82      7.88 o 
  -6  -2  16      126.43      119.54      9.40 o 
  -5  -2  16       16.71       15.53      4.67 o 
  -4  -2  16       62.99       55.91      6.91 o 
  -3  -2  16       11.16       12.55      4.64 o 
  -2  -2  16        6.35       -0.16      3.36 o 
  -7  -1  16      170.45      187.31     11.61 o 
  -6  -1  16       35.63       37.73      6.51 o 
  -5  -1  16       15.80       13.95      4.51 o 
  -4  -1  16        8.10        3.89      3.86 o 
  -3  -1  16       15.32       17.53      5.04 o 
  -7   0  16       68.42       82.00      8.47 o 
  -6   0  16        3.05        5.23      3.92 o 
  -5   0  16       91.48       81.34      8.47 o 
  -4   0  16       99.84       97.00      8.75 o 
                                                 
